# Supplementary material for: N-Terminal Acetyltransferase Naa40p Whereabouts Put into N-Terminal Proteoform Perspective
Source: Int J Mol Sci. 2021 Apr 1;22(7):3690. doi: 10.3390/ijms22073690 (PMC8037211; doi:10.3390/ijms22073690)
Supplement: Supplementary file 1 [file ijms-22-03690-s001.zip]

Archive with 3 entries (3 files):
- Figure_S1.pdf
- Table_S1.xlsx
- Table_S2.xlsx
