# Supplementary material for: N-Terminal Acetyltransferase Naa40p Whereabouts Put into N-Terminal Proteoform Perspective
Source: Int J Mol Sci. 2021 Apr 1;22(7):3690. doi: 10.3390/ijms22073690 (PMC8037211; doi:10.3390/ijms22073690)
Supplement: Supplementary file 1 [file ijms-22-03690-s001.zip › Table_S1.xlsx]

## Sheet: Table_S1
					log2(LFQ intensity values) - with data imputation											log2(LFQ intensity values) - no data imputation
T: Protein names	T: Gene names	T: Fasta headers	T: Majority protein IDs	cluster ANOVA Significant	eGFP_1	eGFP_2	eGFP_3	hNaa40L_1	hNaa40L_2	hNaa40L_3	hNaa40L_4	hNaa40S_1	hNaa40S_2	hNaa40S_3	hNaa40S_4	eGFP_1	eGFP_2	eGFP_3	hNaa40L_1	hNaa40L_2	hNaa40L_3	hNaa40L_4	hNaa40S_1	hNaa40S_2	hNaa40S_3	hNaa40S_4	C: GOBP name	C: GOMF name	C: GOCC name	C: Keywords	C: Corum	C: ANOVA Significant	N: Peptides	N: Razor + unique peptides	N: Unique peptides	N: Sequence coverage [%]	N: Unique + razor sequence coverage [%]	N: Unique sequence coverage [%]	N: Mol. weight [kDa]	N: Score	N: MS/MS Count	N: ANOVA p value	N: ANOVA q-value	T: Protein IDs
Structural maintenance of chromosomes flexible hinge domain-containing protein 1	SMCHD1	SMHD1_HUMAN Structural maintenance of chromosomes flexible hinge domain-containing protein 1 OS=Homo sapiens GN=SMCHD1 PE=1 SV=2	A6NHR9	Cluster-1	26.5737	26.8479	26.6757	27.535	27.4375	28.0046	27.3716	25.0856	25.581	25.0603	27.1249	26.5737	26.8479	26.6757	27.535	27.4375	28.0046	27.3716	NaN	NaN	NaN	27.1249	biological regulation;cellular component organization;cellular component organization at cellular level;cellular component organization or biogenesis;cellular component organization or biogenesis at cellular level;cellular process;chromosome organization;dosage compensation;dosage compensation, by inactivation of X chromosome;inactivation of X chromosome by DNA methylation;organelle organization;…	adenyl nucleotide binding;adenyl ribonucleotide binding;ATP binding;binding;nucleotide binding;purine nucleotide binding;purine ribonucleoside triphosphate binding;purine ribonucleotide binding;ribonucleotide binding	Barr body;cell part;chromosome;intracellular non-membrane-bounded organelle;intracellular organelle;intracellular organelle part;intracellular part;non-membrane-bounded organelle;nuclear chromosome;nuclear part;organelle;organelle part;sex chromosome;X chromosome	Acetylation;Alternativesplicing;Chromosome;Completeproteome;Directproteinsequencing;Diseasemutation;Polymorphism;Referenceproteome;Ublconjugation		+	13	13	13	8.2	8.2	8.2	226.37	58.964	18	0.00888556	0.00197454	A6NHR9
Putative zinc finger protein 724	ZNF724P	ZN724_HUMAN Putative zinc finger protein 724 OS=Homo sapiens GN=ZNF724P PE=5 SV=3	A8MTY0	Cluster-1	27.8355	27.4777	27.7144	29.5938	29.6023	30.1371	29.4763	27.101	26.8484	26.7095	26.1856	27.8355	27.4777	27.7144	29.5938	29.6023	30.1371	29.4763	27.101	26.8484	26.7095	26.1856	anatomical structure homeostasis;biological regulation;biosynthetic process;bone resorption;cell surface receptor linked signaling pathway;cellular biosynthetic process;cellular macromolecule biosynthetic process;cellular macromolecule metabolic process;cellular metabolic process;cellular nitrogen compound metabolic process;cellular process;cellular response to chemical stimulus;cellular response…	binding;cation binding;DNA binding;enzyme binding;ion binding;metal ion binding;nucleic acid binding;nucleic acid binding transcription factor activity;protein binding;protein binding transcription factor activity;sequence-specific DNA binding transcription factor activity;transcription cofactor activity;transcription corepressor activity;transcription factor binding transcription factor activity…	cell part;cytoplasmic part;intracellular;intracellular membrane-bounded organelle;intracellular organelle;intracellular organelle part;intracellular part;membrane-bounded organelle;nuclear part;nucleoplasm;nucleus;organelle;organelle part;perinuclear region of cytoplasm	Alternativesplicing;Completeproteome;DNA-binding;Metal-binding;Nucleus;Phosphoprotein;Polymorphism;Referenceproteome;Repeat;Repressor;Transcription;Transcriptionregulation;Zinc;Zinc-finger		+	12	12	9	23.3	23.3	15.5	71.172	37.031	25	2.61013e-06	0	A8MTY0;P17019;Q03923;A6NK21;O75373;Q96N38;Q8TD23;A6NK75;P0DKX0;Q96N22;O75437;A6NNF4;A8MXY4;Q05481;Q86V71;O43345
Pescadillo homolog	PES1	PESC_HUMAN Pescadillo homolog OS=Homo sapiens GN=PES1 PE=1 SV=1	O00541	Cluster-1	30.495	30.124	30.3288	30.9738	31.3106	31.2656	30.5877	29.4893	29.7452	29.4506	29.2675	30.495	30.124	30.3288	30.9738	31.3106	31.2656	30.5877	29.4893	29.7452	29.4506	29.2675	biological regulation;cell proliferation;cellular component biogenesis;cellular component biogenesis at cellular level;cellular component organization;cellular component organization at cellular level;cellular component organization or biogenesis;cellular component organization or biogenesis at cellular level;cellular localization;cellular macromolecule localization;cellular macromolecule metabol…	binding;ribonucleoprotein binding	cell part;chromosome;condensed chromosome;cytoplasm;intracellular membrane-bounded organelle;intracellular non-membrane-bounded organelle;intracellular organelle;intracellular organelle part;intracellular part;macromolecular complex;membrane;membrane-bounded organelle;non-membrane-bounded organelle;nuclear part;nucleolar part;nucleolus;nucleoplasm;nucleus;organelle;organelle part;PeBoW complex;pr…	3D-structure;Acetylation;Alternativesplicing;Chromosome;Completeproteome;Nucleus;Polymorphism;Referenceproteome;Ribosomebiogenesis;rRNAprocessing;Ublconjugation		+	21	21	21	39.8	39.8	39.8	68.002	81.133	82	9.08814e-05	0.000171617	O00541
Nucleolar protein 56	NOP56	NOP56_HUMAN Nucleolar protein 56 OS=Homo sapiens GN=NOP56 PE=1 SV=4	O00567	Cluster-1	28.2359	27.5997	28.1183	28.6757	28.9132	28.8737	28.5578	27.5952	27.6777	27.6223	27.3729	28.2359	27.5997	28.1183	28.6757	28.9132	28.8737	28.5578	27.5952	27.6777	27.6223	27.3729	cellular macromolecule metabolic process;cellular metabolic process;cellular nitrogen compound metabolic process;cellular process;macromolecule metabolic process;macromolecule modification;metabolic process;ncRNA metabolic process;ncRNA processing;nitrogen compound metabolic process;nucleic acid metabolic process;nucleobase-containing compound metabolic process;primary metabolic process;RNA metab…	binding;nucleic acid binding;RNA binding;snoRNA binding	box C/D snoRNP complex;cell part;cytoplasm;intracellular non-membrane-bounded organelle;intracellular organelle;intracellular organelle part;intracellular part;macromolecular complex;membrane;non-membrane-bounded organelle;nuclear part;nucleolar part;nucleolus;nucleoplasm;organelle;organelle part;preribosome;pre-snoRNP complex;ribonucleoprotein complex;small nucleolar ribonucleoprotein complex;sm…	Acetylation;Completeproteome;Cytoplasm;Directproteinsequencing;Neurodegeneration;Nucleus;Phosphoprotein;Polymorphism;Referenceproteome;Ribonucleoprotein;Ribosomebiogenesis;Spinocerebellarataxia	Nop56p-associated pre-rRNA complex	+	11	11	11	29.5	29.5	29.5	66.049	66.6	40	0.000161514	0.000209974	O00567
ATP-dependent RNA helicase DDX3X;ATP-dependent RNA helicase DDX3Y	DDX3X;DDX3Y	DDX3X_HUMAN ATP-dependent RNA helicase DDX3X OS=Homo sapiens GN=DDX3X PE=1 SV=3;DDX3Y_HUMAN ATP-dependent RNA helicase DDX3Y OS=Homo sapiens GN=DDX3Y PE=1 SV=2	O00571;O15523	Cluster-1	32.0181	32.1677	32.3415	33.3464	33.0374	32.9331	32.6867	31.7656	31.6319	31.5474	31.471	32.0181	32.1677	32.3415	33.3464	33.0374	32.9331	32.6867	31.7656	31.6319	31.5474	31.471	biological regulation;biosynthetic process;cell cycle phase;cell cycle process;cell motility;cellular biosynthetic process;cellular component assembly;cellular component assembly at cellular level;cellular component movement;cellular component organization;cellular component organization at cellular level;cellular component organization or biogenesis;cellular component organization or biogenesis …	adenyl nucleotide binding;adenyl ribonucleotide binding;ATP binding;ATPase activity;ATPase activity, coupled;ATP-dependent DNA helicase activity;ATP-dependent helicase activity;ATP-dependent RNA helicase activity;binding;catalytic activity;CTPase activity;DNA binding;DNA helicase activity;DNA-dependent ATPase activity;eukaryotic initiation factor 4E binding;GTPase activity;helicase activity;hydro…	cell part;chromatoid body;cytoplasm;cytoplasmic part;extracellular membrane-bounded organelle;extracellular organelle;extracellular region part;extracellular vesicular exosome;intracellular membrane-bounded organelle;intracellular non-membrane-bounded organelle;intracellular organelle;intracellular organelle part;intracellular part;macromolecular complex;membrane;membrane-bounded organelle;membra…	3D-structure;Acetylation;Alternativesplicing;Apoptosis;ATP-binding;Chromosomepartition;Completeproteome;Cytoplasm;Developmentalprotein;Directproteinsequencing;DNA-binding;Helicase;Host-virusinteraction;Hydrolase;Immunity;Innateimmunity;Membrane;Mitochondrion;Mitochondrionoutermembrane;Nucleotide-binding;Nucleus;Phosphoprotein;Polymorphism;Referenceproteome;Repeat;Ribosomebiogenesis;RNA-binding;Tr…	Large Drosha complex;Spliceosome;TNF-alpha/Nf-kappa B signaling complex (RPL6, RPL30, RPS13, CHUK, DDX3X, NFKB2, NFKBIB, REL, IKBKG, NFKB1, MAP3K8, RELB, GLG1, NFKBIA, RELA, TNIP2, GTF2I)	+	36	36	35	63.3	63.3	61.6	73.243	323.31	358	3.3499e-05	0.000144578	O00571;O15523;Q9NQI0
Segment polarity protein dishevelled homolog DVL-2	DVL2	DVL2_HUMAN Segment polarity protein dishevelled homolog DVL-2 OS=Homo sapiens GN=DVL2 PE=1 SV=1	O14641	Cluster-1	29.4798	29.4458	29.341	30.3343	30.6892	30.6666	30.2997	30.3509	30.5533	30.28	30.1283	29.4798	29.4458	29.341	30.3343	30.6892	30.6666	30.2997	30.3509	30.5533	30.28	30.1283	anatomical structure development;anatomical structure formation involved in morphogenesis;anatomical structure morphogenesis;biological regulation;biosynthetic process;canonical Wnt receptor signaling pathway;canonical Wnt receptor signaling pathway involved in regulation of cell proliferation;cell surface receptor linked signaling pathway;cellular biosynthetic process;cellular localization;cellu…	binding;frizzled binding;G-protein-coupled receptor binding;identical protein binding;protein binding;receptor binding	apical part of cell;cell part;clathrin-coated endocytic vesicle;clathrin-coated vesicle;coated vesicle;cytoplasm;cytoplasmic membrane-bounded vesicle;cytoplasmic part;cytoplasmic vesicle;cytosol;endocytic vesicle;intracellular membrane-bounded organelle;intracellular organelle;intracellular part;membrane;membrane-bounded organelle;membrane-bounded vesicle;nucleus;organelle;plasma membrane;vesicle	3D-structure;Cellmembrane;Completeproteome;Cytoplasm;Cytoplasmicvesicle;Developmentalprotein;Membrane;Methylation;Phosphoprotein;Polymorphism;Referenceproteome;Wntsignalingpathway		+	19	19	17	35.9	35.9	32.6	78.947	178.18	163	8.7103e-05	0.000173442	O14641
Chromodomain-helicase-DNA-binding protein 1	CHD1	CHD1_HUMAN Chromodomain-helicase-DNA-binding protein 1 OS=Homo sapiens GN=CHD1 PE=1 SV=2	O14646	Cluster-1	26.9165	25.9053	24.8335	28.0264	27.3934	27.5511	26.8491	26.7087	26.4796	26.7734	26.6764	26.9165	NaN	NaN	28.0264	27.3934	27.5511	26.8491	26.7087	26.4796	26.7734	26.6764	anatomical structure development;biological regulation;biosynthetic process;cell differentiation;cellular biosynthetic process;cellular component organization;cellular component organization at cellular level;cellular component organization or biogenesis;cellular component organization or biogenesis at cellular level;cellular developmental process;cellular macromolecule biosynthetic process;cellu…	adenyl nucleotide binding;adenyl ribonucleotide binding;ATP binding;ATPase activity;ATPase activity, coupled;ATP-dependent DNA helicase activity;ATP-dependent helicase activity;binding;catalytic activity;core promoter binding;core promoter sequence-specific DNA binding;DNA binding;DNA helicase activity;DNA-dependent ATPase activity;helicase activity;histone binding;hydrolase activity;hydrolase ac…	cell part;cytoplasm;extracellular membrane-bounded organelle;extracellular organelle;extracellular region part;extracellular vesicular exosome;intracellular membrane-bounded organelle;intracellular non-membrane-bounded organelle;intracellular organelle;intracellular organelle part;intracellular part;membrane-bounded organelle;membrane-bounded vesicle;non-membrane-bounded organelle;nuclear part;nu…	3D-structure;Alternativesplicing;ATP-binding;Chromatinregulator;Completeproteome;Cytoplasm;Diseasemutation;DNA-binding;Epilepsy;Helicase;Hydrolase;Myogenesis;Nucleotide-binding;Nucleus;Phosphoprotein;Polymorphism;Referenceproteome;Repeat;Transcription;Transcriptionregulation		+	10	9	9	6.9	6.4	6.4	196.69	11.866	21	0.0274094	0.0066712	O14646;O14647
Cyclin-G-associated kinase	GAK	GAK_HUMAN Cyclin-G-associated kinase OS=Homo sapiens GN=GAK PE=1 SV=2	O14976	Cluster-1	28.9827	28.6047	28.7373	29.7717	29.8153	30.0285	29.3907	28.6099	27.539	28.0318	28.6324	28.9827	28.6047	28.7373	29.7717	29.8153	30.0285	29.3907	28.6099	27.539	28.0318	28.6324	anatomical structure development;anatomical structure morphogenesis;biological regulation;cell cycle;cell development;cell differentiation;cellular component disassembly;cellular component disassembly at cellular level;cellular component organization;cellular component organization at cellular level;cellular component organization or biogenesis;cellular component organization or biogenesis at cel…	adenyl nucleotide binding;adenyl ribonucleotide binding;ATP binding;binding;catalytic activity;kinase activity;nucleotide binding;phosphotransferase activity, alcohol group as acceptor;protein kinase activity;protein serine/threonine kinase activity;purine nucleotide binding;purine ribonucleoside triphosphate binding;purine ribonucleotide binding;ribonucleotide binding;transferase activity;transf…	adherens junction;anchoring junction;cell junction;cell part;cell-substrate adherens junction;cell-substrate junction;cytoplasmic part;focal adhesion;Golgi apparatus;intracellular membrane-bounded organelle;intracellular organelle;intracellular part;membrane;membrane-bounded organelle;organelle;perinuclear region of cytoplasm	3D-structure;Acetylation;Alternativesplicing;ATP-binding;Cellcycle;Celljunction;Completeproteome;Cytoplasm;Golgiapparatus;Kinase;Nucleotide-binding;Phosphoprotein;Polymorphism;Referenceproteome;Serine/threonine-proteinkinase;Transferase		+	21	21	21	22.6	22.6	22.6	143.19	208.78	71	0.00115962	0.000744	O14976
NF-kappa-B-repressing factor	NKRF	NKRF_HUMAN NF-kappa-B-repressing factor OS=Homo sapiens GN=NKRF PE=1 SV=2	O15226	Cluster-1	27.3581	27.5894	27.685	27.926	28.0818	28.7519	28.1243	26.9619	25.0778	27.2075	26.8937	27.3581	27.5894	27.685	27.926	28.0818	28.7519	28.1243	26.9619	NaN	27.2075	26.8937	biological regulation;biosynthetic process;cellular biosynthetic process;cellular macromolecule biosynthetic process;cellular macromolecule metabolic process;cellular metabolic process;cellular nitrogen compound metabolic process;cellular process;macromolecule biosynthetic process;macromolecule metabolic process;metabolic process;negative regulation of biological process;negative regulation of bi…	binding;DNA binding;nucleic acid binding	cell part;cytoplasmic part;endoplasmic reticulum;intracellular membrane-bounded organelle;intracellular non-membrane-bounded organelle;intracellular organelle;intracellular organelle part;intracellular part;membrane-bounded organelle;non-membrane-bounded organelle;nuclear part;nucleolus;nucleus;organelle;organelle part	Alternativesplicing;Completeproteome;DNA-binding;Nucleus;Referenceproteome;Repressor;Transcription;Transcriptionregulation		+	10	10	10	14.9	14.9	14.9	77.672	25.856	22	0.0182851	0.00413709	O15226
Eukaryotic translation initiation factor 3 subunit D	EIF3D	EIF3D_HUMAN Eukaryotic translation initiation factor 3 subunit D OS=Homo sapiens GN=EIF3D PE=1 SV=1	O15371	Cluster-1	29.6967	29.9275	29.6814	32.2169	31.453	31.7129	31.6269	28.9861	29.0162	29.1105	29.3578	29.6967	29.9275	29.6814	32.2169	31.453	31.7129	31.6269	28.9861	29.0162	29.1105	29.3578	biological regulation;biosynthetic process;cellular biosynthetic process;cellular component assembly;cellular component assembly at cellular level;cellular component organization;cellular component organization at cellular level;cellular component organization or biogenesis;cellular component organization or biogenesis at cellular level;cellular macromolecular complex assembly;cellular macromolec…	binding;nucleic acid binding;RNA binding;translation factor activity, nucleic acid binding;translation initiation factor activity	cell part;cytoplasmic part;cytosol;eukaryotic 43S preinitiation complex;eukaryotic 48S preinitiation complex;eukaryotic translation initiation factor 3 complex;eukaryotic translation initiation factor 3 complex, eIF3m;intracellular part;macromolecular complex;membrane;protein complex;ribonucleoprotein complex;translation preinitiation complex	Acetylation;Alternativesplicing;Completeproteome;Cytoplasm;Initiationfactor;Phosphoprotein;Proteinbiosynthesis;Referenceproteome	eIF3 complex (EIF3S6, EIF3S5, EIF3S4, EIF3S3, EIF3S6IP, EIF3S2, EIF3S9, EIF3S12, EIF3S10, EIF3S8, EIF3S1, EIF3S7);eIF3 complex (EIF3S6, EIF3S5, EIF3S4, EIF3S3, EIF3S6IP, EIF3S2, EIF3S9, EIF3S12, EIF3S10, EIF3S8, EIF3S1, EIF3S7, PCID1)	+	23	23	23	50.4	50.4	50.4	63.972	323.31	122	7.22789e-07	0	O15371
Eukaryotic translation initiation factor 4 gamma 3	EIF4G3	IF4G3_HUMAN Eukaryotic translation initiation factor 4 gamma 3 OS=Homo sapiens GN=EIF4G3 PE=1 SV=2	O43432	Cluster-1	30.3173	30.6593	30.707	31.0432	31.1516	31.2938	31.102	30.6708	30.5072	30.5686	30.3473	30.3173	30.6593	30.707	31.0432	31.1516	31.2938	31.102	30.6708	30.5072	30.5686	30.3473	biological regulation;cell surface receptor linked signaling pathway;cellular process;cellular response to chemical stimulus;cellular response to cytokine stimulus;cellular response to organic substance;cellular response to stimulus;cytokine-mediated signaling pathway;posttranscriptional regulation of gene expression;regulation of biological process;regulation of biosynthetic process;regulation o…	binding;nucleic acid binding;RNA binding;RNA cap binding;translation factor activity, nucleic acid binding;translation initiation factor activity	cell part;cytoplasmic part;cytosol;eukaryotic translation initiation factor 4F complex;intracellular part;macromolecular complex;protein complex	3D-structure;Alternativesplicing;Coiledcoil;Completeproteome;Host-virusinteraction;Initiationfactor;Phosphoprotein;Polymorphism;Proteinbiosynthesis;Referenceproteome;Repeat;RNA-binding;Translationregulation		+	41	35	35	28.5	25	25	176.65	174.44	156	0.000656334	0.00122	O43432
SWI/SNF-related matrix-associated actin-dependent regulator of chromatin subfamily A member 5	SMARCA5	SMCA5_HUMAN SWI/SNF-related matrix-associated actin-dependent regulator of chromatin subfamily A member 5 OS=Homo sapiens GN=SMARCA5 PE=1 SV=1	O60264	Cluster-1	30.6777	30.201	31.0908	31.3612	31.3296	31.6206	30.9071	30.0177	30.4095	30.2687	30.222	30.6777	30.201	31.0908	31.3612	31.3296	31.6206	30.9071	30.0177	30.4095	30.2687	30.222	anatomical structure development;ATP-dependent chromatin remodeling;biological regulation;biosynthetic process;brain development;cell differentiation;cellular biosynthetic process;cellular component assembly;cellular component assembly at cellular level;cellular component organization;cellular component organization at cellular level;cellular component organization or biogenesis;cellular componen…	adenyl nucleotide binding;adenyl ribonucleotide binding;ATP binding;ATPase activity;binding;catalytic activity;chromatin binding;DNA binding;helicase activity;hydrolase activity;hydrolase activity, acting on acid anhydrides;hydrolase activity, acting on acid anhydrides, in phosphorus-containing anhydrides;nucleic acid binding;nucleoside-triphosphatase activity;nucleotide binding;purine nucleotide…	cell part;chromatin remodeling complex;chromatin silencing complex;chromosome;condensed chromosome;intracellular membrane-bounded organelle;intracellular non-membrane-bounded organelle;intracellular organelle;intracellular organelle part;intracellular part;ISWI complex;macromolecular complex;membrane-bounded organelle;non-membrane-bounded organelle;nuclear part;nucleolus;nucleoplasm;nucleus;NURF …	Acetylation;Activator;Alternativesplicing;ATP-binding;Chromatinregulator;Completeproteome;Helicase;Hydrolase;Nucleotide-binding;Nucleus;Phosphoprotein;Polymorphism;Referenceproteome;Repeat;Transcription;Transcriptionregulation	ALL-1 supercomplex;ATP-utilizing chromatin assembly and remodeling factor (hACF) complex;CEN complex;CERF complex (CECR2-containing remodeling factor complex);DNMT3B complex;hNURF complex;HuCHRAC complex;Nucleolar remodeling complex (NoRC complex);Polycomb repressive complex 1 (PRC1, hPRC-H);Remodeling and spacing factor (RSF) complex;SNF2h-cohesin-NuRD complex;SNF2h-HDAC12 complex;SNF2L-RSF1 com…	+	40	40	40	42.7	42.7	42.7	121.9	240.7	135	0.00329855	0.0014947	O60264;P28370
Mitotic checkpoint serine/threonine-protein kinase BUB1 beta	BUB1B	BUB1B_HUMAN Mitotic checkpoint serine/threonine-protein kinase BUB1 beta OS=Homo sapiens GN=BUB1B PE=1 SV=3	O60566	Cluster-1	30.8818	30.8181	30.9077	32.0671	31.9493	31.8335	31.7189	30.8931	30.8836	30.7535	30.516	30.8818	30.8181	30.9077	32.0671	31.9493	31.8335	31.7189	30.8931	30.8836	30.7535	30.516	anaphase-promoting complex-dependent proteasomal ubiquitin-dependent protein catabolic process;apoptosis;biological regulation;catabolic process;cell cycle;cell cycle checkpoint;cell cycle phase;cell cycle process;cell death;cell division;cell proliferation;cellular catabolic process;cellular component organization;cellular component organization at cellular level;cellular component organization …	adenyl nucleotide binding;adenyl ribonucleotide binding;ATP binding;binding;catalytic activity;kinase activity;nucleotide binding;phosphotransferase activity, alcohol group as acceptor;protein kinase activity;protein serine/threonine kinase activity;purine nucleotide binding;purine ribonucleoside triphosphate binding;purine ribonucleotide binding;ribonucleotide binding;transferase activity;transf…	anaphase-promoting complex;cell part;chromosomal part;condensed chromosome kinetochore;condensed chromosome outer kinetochore;condensed nuclear chromosome kinetochore;cullin-RING ubiquitin ligase complex;cytoplasm;cytoplasmic part;cytoskeletal part;cytosol;intracellular non-membrane-bounded organelle;intracellular organelle;intracellular organelle part;intracellular part;kinetochore;macromolecula…	3D-structure;Acetylation;Alternativesplicing;Apoptosis;ATP-binding;Cellcycle;Celldivision;Centromere;Chromosome;Completeproteome;Cytoplasm;Cytoskeleton;Diseasemutation;Kinase;Kinetochore;Mitosis;Nucleotide-binding;Nucleus;Phosphoprotein;Polymorphism;Referenceproteome;Serine/threonine-proteinkinase;Transferase;Tumorsuppressor;Ublconjugation	Mitotic checkpoint complex (MCC)	+	44	44	44	53.3	53.3	53.3	119.54	323.31	270	7.11931e-06	0.000156425	O60566
H/ACA ribonucleoprotein complex subunit 4	DKC1	DKC1_HUMAN H/ACA ribonucleoprotein complex subunit 4 OS=Homo sapiens GN=DKC1 PE=1 SV=3	O60832	Cluster-1	27.8372	27.4389	28.0808	30.0123	29.7645	30.3311	29.6193	26.0913	26.947	27.1774	27.0648	27.8372	27.4389	28.0808	30.0123	29.7645	30.3311	29.6193	26.0913	26.947	27.1774	27.0648	anatomical structure homeostasis;biological regulation;biosynthetic process;box H/ACA snoRNA 3'-end processing;box H/ACA snoRNA metabolic process;box H/ACA snoRNA processing;cell proliferation;cellular biosynthetic process;cellular component organization;cellular component organization at cellular level;cellular component organization or biogenesis;cellular component organization or biogenesis at…	binding;catalytic activity;DNA polymerase activity;intramolecular transferase activity;isomerase activity;nucleic acid binding;nucleotidyltransferase activity;pseudouridine synthase activity;RNA binding;RNA-directed DNA polymerase activity;telomerase activity;transferase activity;transferase activity, transferring phosphorus-containing groups	box H/ACA RNP complex;box H/ACA snoRNP complex;Cajal body;cell part;cytoplasm;intracellular membrane-bounded organelle;intracellular non-membrane-bounded organelle;intracellular organelle;intracellular organelle part;intracellular part;macromolecular complex;membrane-bounded organelle;non-membrane-bounded organelle;nuclear body;nuclear part;nucleolar part;nucleolus;nucleoplasm;nucleoplasm part;nu…	Acetylation;Alternativesplicing;Completeproteome;Cytoplasm;Directproteinsequencing;Diseasemutation;Dyskeratosiscongenita;Isomerase;Nucleus;Phosphoprotein;Referenceproteome;Ribonucleoprotein;Ribosomebiogenesis;RNA-binding;rRNAprocessing		+	15	15	15	34.8	34.8	34.8	57.673	96.474	46	1.12208e-05	0	O60832
Eukaryotic translation initiation factor 5B	EIF5B	IF2P_HUMAN Eukaryotic translation initiation factor 5B OS=Homo sapiens GN=EIF5B PE=1 SV=4	O60841	Cluster-1	29.2549	29.1078	29.0915	30.0142	29.9595	29.9514	29.6921	28.3442	28.1609	28.356	28.3084	29.2549	29.1078	29.0915	30.0142	29.9595	29.9514	29.6921	28.3442	28.1609	28.356	28.3084	biological regulation;biosynthetic process;cell cycle;cellular biosynthetic process;cellular macromolecule biosynthetic process;cellular macromolecule metabolic process;cellular metabolic process;cellular process;cellular protein metabolic process;cellular response to stimulus;gene expression;macromolecule biosynthetic process;macromolecule metabolic process;metabolic process;posttranscriptional …	binding;catalytic activity;GTP binding;GTPase activity;guanyl nucleotide binding;guanyl ribonucleotide binding;hydrolase activity;hydrolase activity, acting on acid anhydrides;hydrolase activity, acting on acid anhydrides, in phosphorus-containing anhydrides;nucleic acid binding;nucleoside-triphosphatase activity;nucleotide binding;purine nucleotide binding;purine ribonucleoside triphosphate bind…	cell part;cytoplasm;cytoplasmic part;cytosol;intracellular part	Alternativesplicing;Cellcycle;Completeproteome;Cytoplasm;Directproteinsequencing;GTP-binding;Initiationfactor;Nucleotide-binding;Phosphoprotein;Polymorphism;Proteinbiosynthesis;Referenceproteome;Tumorsuppressor		+	27	27	27	28.4	28.4	28.4	138.83	72.706	97	1.41489e-07	0	O60841;Q9H2L5
Endothelial differentiation-related factor 1	EDF1	EDF1_HUMAN Endothelial differentiation-related factor 1 OS=Homo sapiens GN=EDF1 PE=1 SV=1	O60869	Cluster-1	28.3247	27.9335	28.0459	29.2818	28.7316	29.1622	28.8707	27.6037	27.4143	27.3572	26.6505	28.3247	27.9335	28.0459	29.2818	28.7316	29.1622	28.8707	27.6037	27.4143	27.3572	26.6505	biological regulation;biosynthetic process;cell differentiation;cellular biosynthetic process;cellular developmental process;cellular macromolecule biosynthetic process;cellular macromolecule metabolic process;cellular metabolic process;cellular nitrogen compound metabolic process;cellular process;developmental process;endothelial cell differentiation;epithelial cell differentiation;macromolecule…	binding;DNA binding;nucleic acid binding;protein binding transcription factor activity;sequence-specific DNA binding;transcription coactivator activity;transcription cofactor activity;transcription factor binding transcription factor activity	cell part;cytoplasm;extracellular membrane-bounded organelle;extracellular organelle;extracellular region part;extracellular vesicular exosome;intracellular;intracellular membrane-bounded organelle;intracellular non-membrane-bounded organelle;intracellular organelle;intracellular organelle part;intracellular part;membrane-bounded organelle;membrane-bounded vesicle;non-membrane-bounded organelle;n…	3D-structure;Acetylation;Activator;Alternativesplicing;Calmodulin-binding;Completeproteome;Cytoplasm;Developmentalprotein;Differentiation;Directproteinsequencing;DNA-binding;Nucleus;Phosphoprotein;Referenceproteome;Transcription;Transcriptionregulation		+	6	6	6	43.2	43.2	43.2	16.368	44.412	38	0.000172562	0.000181818	O60869
WD repeat-containing protein 1	WDR1	WDR1_HUMAN WD repeat-containing protein 1 OS=Homo sapiens GN=WDR1 PE=1 SV=4	O75083	Cluster-1	26.362	25.5814	25.8042	27.37	27.1619	27.0951	27.5848	26.9463	24.8454	24.9648	25.2476	26.362	NaN	NaN	27.37	27.1619	27.0951	27.5848	26.9463	NaN	NaN	NaN	biological regulation;blood coagulation;cell activation;cellular process;coagulation;establishment of localization;establishment of localization in cell;exocytosis;hemostasis;multicellular organismal process;neurological system process;platelet activation;platelet degranulation;regulation of biological process;regulation of biological quality;regulation of body fluid levels;regulation of cell dev…		actin filament;cell junction;cell part;cell projection;cytoplasm;cytoplasmic part;cytoskeletal part;cytosol;extracellular membrane-bounded organelle;extracellular organelle;extracellular region;extracellular region part;extracellular vesicular exosome;intracellular non-membrane-bounded organelle;intracellular organelle;intracellular organelle part;intracellular part;macromolecular complex;membran…	Acetylation;Actin-binding;Alternativesplicing;Celljunction;Cellprojection;Completeproteome;Cytoplasm;Cytoskeleton;Directproteinsequencing;Phosphoprotein;Polymorphism;Referenceproteome;Repeat;WDrepeat		+	4	4	4	7.8	7.8	7.8	66.193	13.333	12	0.010853	0.00236066	O75083
Ankyrin repeat domain-containing protein 17	ANKRD17	ANR17_HUMAN Ankyrin repeat domain-containing protein 17 OS=Homo sapiens GN=ANKRD17 PE=1 SV=3	O75179	Cluster-1	30.2633	30.6303	30.4243	31.2003	31.06	31.2217	30.8742	29.8127	29.8243	29.9265	29.5335	30.2633	30.6303	30.4243	31.2003	31.06	31.2217	30.8742	29.8127	29.8243	29.9265	29.5335	anatomical structure maturation;biological regulation;blood vessel maturation;defense response;defense response to bacterium;developmental maturation;developmental process;immune response;immune system process;innate immune response;multi-organism process;negative regulation of biological process;negative regulation of cell differentiation;negative regulation of cellular process;negative regulati…	binding;chromatin binding	cell part;chromatin;chromosomal part;cytoplasm;intracellular membrane-bounded organelle;intracellular organelle;intracellular organelle part;intracellular part;membrane;membrane-bounded organelle;nucleus;organelle;organelle part	Acetylation;Alternativesplicing;ANKrepeat;Coiledcoil;Completeproteome;Cytoplasm;Host-virusinteraction;Immunity;Innateimmunity;Nucleus;Phosphoprotein;Polymorphism;Referenceproteome;Repeat;RNA-binding		+	50	50	34	22.4	22.4	15.2	274.25	323.31	177	1.50782e-05	0.000137931	O75179
Paired amphipathic helix protein Sin3b	SIN3B	SIN3B_HUMAN Paired amphipathic helix protein Sin3b OS=Homo sapiens GN=SIN3B PE=1 SV=2	O75182	Cluster-1	30.824	30.7435	30.6327	32.0362	32.2195	32.3015	32.2921	31.2588	31.3695	31.2941	31.7592	30.824	30.7435	30.6327	32.0362	32.2195	32.3015	32.2921	31.2588	31.3695	31.2941	31.7592	anatomical structure development;biological regulation;cardiac muscle tissue development;cellular component organization;cellular component organization at cellular level;cellular component organization or biogenesis;cellular component organization or biogenesis at cellular level;cellular lipid metabolic process;cellular macromolecule metabolic process;cellular metabolic process;cellular process;…	binding;chromatin binding;protein binding transcription factor activity;RNA polymerase II transcription cofactor activity;RNA polymerase II transcription corepressor activity;RNA polymerase II transcription factor binding transcription factor activity;RNA polymerase II transcription factor binding transcription factor activity involved in negative regulation of transcription;transcription cofacto…	autosome;cell part;chromatin remodeling complex;chromosomal part;chromosome;cytoplasm;histone deacetylase complex;intracellular membrane-bounded organelle;intracellular non-membrane-bounded organelle;intracellular organelle;intracellular organelle part;intracellular part;macromolecular complex;membrane-bounded organelle;non-membrane-bounded organelle;nuclear chromosome part;nuclear part;nucleopla…	Alternativesplicing;Completeproteome;Nucleus;Referenceproteome;Repeat;Repressor;Transcription;Transcriptionregulation;Ublconjugation	BRMS1-SIN3-HDAC complex;HCF-1 complex;NCOR-SIN3-HDAC-HESX1 complex;NCOR-SIN3-RPD3 complex	+	38	38	38	36.7	36.7	36.7	133.06	323.31	264	9.36222e-06	0.00016568	O75182
Core histone macro-H2A.1	H2AFY	H2AY_HUMAN Core histone macro-H2A.1 OS=Homo sapiens GN=H2AFY PE=1 SV=4	O75367	Cluster-1	28.9837	28.7882	28.1796	30.3376	30.3814	30.4676	30.0858	27.2283	27.7685	27.8621	27.5585	28.9837	28.7882	28.1796	30.3376	30.3814	30.4676	30.0858	27.2283	27.7685	27.8621	27.5585	anatomical structure development;biological regulation;brain development;cellular component assembly;cellular component assembly at cellular level;cellular component organization;cellular component organization at cellular level;cellular component organization or biogenesis;cellular component organization or biogenesis at cellular level;cellular macromolecular complex assembly;cellular macromolec…	binding;chromatin binding;chromatin DNA binding;core promoter binding;core promoter sequence-specific DNA binding;DNA binding;double-stranded DNA binding;double-stranded methylated DNA binding;enzyme binding;enzyme inhibitor activity;enzyme regulator activity;kinase binding;kinase inhibitor activity;kinase regulator activity;nucleic acid binding;nucleosomal DNA binding;nucleosome binding;protein …	Barr body;cell part;centromeric heterochromatin;chromatin;chromosomal part;chromosome;condensed chromosome;extracellular membrane-bounded organelle;extracellular organelle;extracellular region part;extracellular vesicular exosome;heterochromatin;intracellular membrane-bounded organelle;intracellular non-membrane-bounded organelle;intracellular organelle;intracellular organelle part;intracellular …	3D-structure;Acetylation;Alternativesplicing;Chromatinregulator;Chromosome;Completeproteome;DNA-binding;Isopeptidebond;Methylation;Nucleosomecore;Nucleus;Phosphoprotein;Referenceproteome;Ublconjugation	Ubiquitin E3 ligase (H2AFY, SPOP, CUL3)	+	8	8	8	27.2	27.2	27.2	39.617	184.03	45	3.38091e-06	0	O75367;Q9P0M6
U5 small nuclear ribonucleoprotein 200 kDa helicase	SNRNP200	U520_HUMAN U5 small nuclear ribonucleoprotein 200 kDa helicase OS=Homo sapiens GN=SNRNP200 PE=1 SV=2	O75643	Cluster-1	29.095	29.2194	29.2157	30.1621	29.3611	29.4742	29.2899	27.9769	28.0171	28.0665	28.4345	29.095	29.2194	29.2157	30.1621	29.3611	29.4742	29.2899	27.9769	28.0171	28.0665	28.4345	cell differentiation;cellular component assembly;cellular component assembly at cellular level;cellular component organization;cellular component organization at cellular level;cellular component organization or biogenesis;cellular component organization or biogenesis at cellular level;cellular developmental process;cellular macromolecular complex assembly;cellular macromolecular complex subunit …	adenyl nucleotide binding;adenyl ribonucleotide binding;ATP binding;ATPase activity;ATPase activity, coupled;ATP-dependent helicase activity;ATP-dependent RNA helicase activity;binding;catalytic activity;helicase activity;hydrolase activity;hydrolase activity, acting on acid anhydrides;hydrolase activity, acting on acid anhydrides, in phosphorus-containing anhydrides;identical protein binding;nuc…	catalytic step 2 spliceosome;cell part;intracellular membrane-bounded organelle;intracellular organelle;intracellular organelle part;intracellular part;macromolecular complex;membrane;membrane-bounded organelle;nuclear part;nucleoplasm;nucleus;organelle;organelle part;ribonucleoprotein complex;small nuclear ribonucleoprotein complex;spliceosomal complex;U5 snRNP	3D-structure;Acetylation;Alternativesplicing;ATP-binding;Coiledcoil;Completeproteome;Directproteinsequencing;Diseasemutation;Helicase;Hydrolase;Isopeptidebond;mRNAprocessing;mRNAsplicing;Nucleotide-binding;Nucleus;Phosphoprotein;Polymorphism;Referenceproteome;Repeat;Retinitispigmentosa;Spliceosome;Ublconjugation	C complex spliceosome;SNW1 complex;Spliceosome	+	31	31	31	19.5	19.5	19.5	244.5	195.33	70	0.000233194	0.000193029	O75643
Surfeit locus protein 6	SURF6	SURF6_HUMAN Surfeit locus protein 6 OS=Homo sapiens GN=SURF6 PE=1 SV=3	O75683	Cluster-1	26.4287	26.6324	26.506	27.4079	28.2309	28.4219	27.5124	24.2515	26.3861	26.166	26.1238	26.4287	26.6324	26.506	27.4079	28.2309	28.4219	27.5124	NaN	26.3861	26.166	26.1238	cellular component biogenesis;cellular component biogenesis at cellular level;cellular component organization or biogenesis;cellular component organization or biogenesis at cellular level;cellular process;ribonucleoprotein complex biogenesis;ribosome biogenesis	binding;DNA binding;nucleic acid binding;RNA binding	cell part;granular component;intracellular non-membrane-bounded organelle;intracellular organelle;intracellular organelle part;intracellular part;non-membrane-bounded organelle;nuclear part;nucleolar part;nucleolus;nucleoplasm;organelle;organelle part	Completeproteome;DNA-binding;Nucleus;Phosphoprotein;Polymorphism;Referenceproteome;RNA-binding		+	7	7	7	23.5	23.5	23.5	41.45	24.118	14	0.00639692	0.00143558	O75683
Ribosomal L1 domain-containing protein 1	RSL1D1	RL1D1_HUMAN Ribosomal L1 domain-containing protein 1 OS=Homo sapiens GN=RSL1D1 PE=1 SV=3	O76021	Cluster-1	27.4741	27.502	27.8587	28.9398	29.1422	29.1469	28.932	27.3142	28.0561	27.7619	27.5016	27.4741	27.502	27.8587	28.9398	29.1422	29.1469	28.932	27.3142	28.0561	27.7619	27.5016	biological regulation;cell differentiation;cellular developmental process;cellular process;developmental process;osteoblast differentiation;regulation of apoptosis;regulation of biological process;regulation of cell aging;regulation of cell death;regulation of cellular process;regulation of cellular response to stress;regulation of cellular senescence;regulation of developmental process;regulatio…		cell part;intracellular non-membrane-bounded organelle;intracellular organelle;intracellular organelle part;intracellular part;membrane;non-membrane-bounded organelle;nuclear part;nucleolus;organelle;organelle part	Acetylation;Alternativesplicing;Coiledcoil;Completeproteome;Directproteinsequencing;Nucleus;Phosphoprotein;Referenceproteome	Nop56p-associated pre-rRNA complex;Parvulin-associated pre-rRNP complex	+	14	14	14	30.6	30.6	30.6	54.972	32.501	50	4.52988e-05	0.000145749	O76021
Metastasis-associated protein MTA2	MTA2	MTA2_HUMAN Metastasis-associated protein MTA2 OS=Homo sapiens GN=MTA2 PE=1 SV=1	O94776	Cluster-1	27.5338	27.4131	27.4954	28.384	27.5659	27.855	27.4842	27.1046	27.3489	27.1257	26.9442	27.5338	27.4131	27.4954	28.384	27.5659	27.855	27.4842	27.1046	27.3489	27.1257	26.9442	ATP-dependent chromatin remodeling;biological regulation;cellular component organization;cellular component organization at cellular level;cellular component organization or biogenesis;cellular component organization or biogenesis at cellular level;cellular macromolecule metabolic process;cellular metabolic process;cellular nitrogen compound metabolic process;cellular process;chromatin assembly o…	binding;catalytic activity;cation binding;chromatin binding;deacetylase activity;DNA binding;histone deacetylase activity;hydrolase activity;hydrolase activity, acting on carbon-nitrogen (but not peptide) bonds;hydrolase activity, acting on carbon-nitrogen (but not peptide) bonds, in linear amides;ion binding;metal ion binding;nucleic acid binding;nucleic acid binding transcription factor activit…	cell part;chromatin;chromatin remodeling complex;chromosomal part;histone deacetylase complex;intracellular organelle part;intracellular part;macromolecular complex;membrane;nuclear chromatin;nuclear chromosome part;nuclear part;nucleoplasm;nucleoplasm part;NuRD complex;organelle part;protein complex;transcription factor complex;transcriptional repressor complex	Acetylation;Alternativesplicing;Completeproteome;DNA-binding;Isopeptidebond;Metal-binding;Nucleus;Phosphoprotein;Referenceproteome;Ublconjugation;Zinc;Zinc-finger	ALL-1 supercomplex;Anti-HDAC2 complex;HDAC1-associated core complex cII;HDAC1-associated protein complex;HDAC2-asscociated core complex;LARC complex (LCR-associated remodeling complex);MeCP1 complex;Mi2/NuRD complex;Mi-2/NuRD-MTA2 complex;MTA2 complex;PID complex;SNF2h-cohesin-NuRD complex	+	9	7	7	16.9	13.5	13.5	75.022	14.388	9	0.0209714	0.00961629	O94776
Glutamate dehydrogenase 1, mitochondrial;Glutamate dehydrogenase 2, mitochondrial	GLUD1;GLUD2	DHE3_HUMAN Glutamate dehydrogenase 1, mitochondrial OS=Homo sapiens GN=GLUD1 PE=1 SV=2;DHE4_HUMAN Glutamate dehydrogenase 2, mitochondrial OS=Homo sapiens GN=GLUD2 PE=1 SV=2	P00367;P49448	Cluster-1	25.1542	25.2494	24.1759	27.142	27.5798	27.2628	27.4415	25.7236	25.8909	25.1632	25.7417	NaN	NaN	NaN	27.142	27.5798	27.2628	27.4415	NaN	NaN	NaN	NaN	amine biosynthetic process;amine catabolic process;amine metabolic process;anatomical structure development;biological regulation;biosynthetic process;carboxylic acid biosynthetic process;carboxylic acid catabolic process;carboxylic acid metabolic process;catabolic process;cellular amine metabolic process;cellular amino acid biosynthetic process;cellular amino acid catabolic process;cellular amin…	adenyl nucleotide binding;adenyl ribonucleotide binding;ADP binding;amine binding;amino acid binding;ATP binding;binding;carboxylic acid binding;catalytic activity;coenzyme binding;cofactor binding;glutamate dehydrogenase (NAD+) activity;glutamate dehydrogenase [NAD(P)+] activity;GTP binding;guanyl nucleotide binding;guanyl ribonucleotide binding;identical protein binding;leucine binding;NAD bind…	cell part;cytoplasm;cytoplasmic part;intracellular membrane-bounded organelle;intracellular organelle;intracellular organelle lumen;intracellular organelle part;intracellular part;membrane-bounded organelle;membrane-enclosed lumen;mitochondrial matrix;mitochondrial part;mitochondrion;organelle;organelle lumen;organelle part	3D-structure;Acetylation;ADP-ribosylation;Alternativesplicing;ATP-binding;Completeproteome;Directproteinsequencing;Diseasemutation;GTP-binding;Mitochondrion;NADP;Nucleotide-binding;Oxidoreductase;Phosphoprotein;Polymorphism;Referenceproteome;Transitpeptide		+	6	6	6	13.8	13.8	13.8	61.397	12.492	9	5.77513e-05	0.000141414	P00367;P49448
Glyceraldehyde-3-phosphate dehydrogenase	GAPDH	G3P_HUMAN Glyceraldehyde-3-phosphate dehydrogenase OS=Homo sapiens GN=GAPDH PE=1 SV=3	P04406	Cluster-1	30.752	30.6168	30.653	33.5381	32.9068	32.9433	33.2512	32.0904	32.3911	32.1767	32.4775	30.752	30.6168	30.653	33.5381	32.9068	32.9433	33.2512	32.0904	32.3911	32.1767	32.4775	alcohol biosynthetic process;alcohol metabolic process;apoptosis;biological regulation;biosynthetic process;carbohydrate biosynthetic process;carbohydrate metabolic process;cell death;cell motility;cellular biosynthetic process;cellular carbohydrate biosynthetic process;cellular carbohydrate metabolic process;cellular component movement;cellular component organization;cellular component organizat…	binding;catalytic activity;coenzyme binding;cofactor binding;cytoskeletal protein binding;glyceraldehyde-3-phosphate dehydrogenase (NAD+) (phosphorylating) activity;identical protein binding;microtubule binding;NAD binding;NADP binding;nucleotide binding;oxidoreductase activity;oxidoreductase activity, acting on the aldehyde or oxo group of donors;oxidoreductase activity, acting on the aldehyde o…	cell part;cell projection part;cytoplasm;cytoplasmic part;cytoskeleton;cytosol;extracellular membrane-bounded organelle;extracellular organelle;extracellular region part;extracellular vesicular exosome;flagellar fibrous sheath;flagellum part;intracellular membrane-bounded organelle;intracellular non-membrane-bounded organelle;intracellular organelle;intracellular organelle part;intracellular part…	3D-structure;Acetylation;ADP-ribosylation;Alternativesplicing;Apoptosis;Completeproteome;Cytoplasm;Cytoskeleton;Directproteinsequencing;Glycolysis;Membrane;Methylation;NAD;Nucleus;Oxidoreductase;Phosphoprotein;Polymorphism;Referenceproteome;S-nitrosylation;Transferase;Translationregulation;Ublconjugation	Ecsit complex (ECSIT, MT-CO2, GAPDH, TRAF6, NDUFAF1);GAIT complex;HMGB1-HMGB2-HSC70-ERP60-GAPDH complex	+	21	21	21	76.4	76.4	76.4	36.053	323.31	248	1.2556e-06	0	P04406;O14556
ATP synthase subunit beta, mitochondrial	ATP5B	ATPB_HUMAN ATP synthase subunit beta, mitochondrial OS=Homo sapiens GN=ATP5B PE=1 SV=3	P06576	Cluster-1	28.6609	29.1776	29.0947	31.0497	30.7248	30.8547	30.8631	29.4385	29.5884	29.3792	30.2814	28.6609	29.1776	29.0947	31.0497	30.7248	30.8547	30.8631	29.4385	29.5884	29.3792	30.2814	anatomical structure formation involved in morphogenesis;angiogenesis;ATP biosynthetic process;ATP hydrolysis coupled proton transport;ATP metabolic process;ATP synthesis coupled proton transport;biological regulation;biosynthetic process;cation homeostasis;cation transport;cell differentiation;cellular biosynthetic process;cellular cation homeostasis;cellular chemical homeostasis;cellular compon…	active transmembrane transporter activity;adenyl nucleotide binding;adenyl ribonucleotide binding;ATP binding;ATPase activity;ATPase activity, coupled;ATPase activity, coupled to movement of substances;ATPase activity, coupled to transmembrane movement of ions;ATPase activity, coupled to transmembrane movement of substances;binding;catalytic activity;cation transmembrane transporter activity;cati…	cell part;cell surface;cytoplasmic part;extracellular membrane-bounded organelle;extracellular organelle;extracellular region part;extracellular vesicular exosome;intracellular membrane-bounded organelle;intracellular non-membrane-bounded organelle;intracellular organelle;intracellular organelle lumen;intracellular organelle part;intracellular part;macromolecular complex;membrane;membrane part;me…	Acetylation;ATP-binding;ATPsynthesis;CF(1);Completeproteome;Directproteinsequencing;Glycoprotein;Hydrogeniontransport;Hydrolase;Iontransport;Membrane;Mitochondrion;Mitochondrioninnermembrane;Nucleotide-binding;Phosphoprotein;Polymorphism;Referenceproteome;Transitpeptide;Transport	F1F0-ATP synthase (EC 3.6.3.14), mitochondrial	+	22	22	22	66.5	66.5	66.5	56.559	194.64	126	9.95928e-05	0.000141343	P06576
Alpha-enolase	ENO1	ENOA_HUMAN Alpha-enolase OS=Homo sapiens GN=ENO1 PE=1 SV=2	P06733	Cluster-1	31.0774	31.0392	31.1465	33.1812	33.1192	33.0634	33.3459	32.7424	32.807	32.6815	33.0043	31.0774	31.0392	31.1465	33.1812	33.1192	33.0634	33.3459	32.7424	32.807	32.6815	33.0043	aging;alcohol biosynthetic process;alcohol metabolic process;anatomical structure development;anatomical structure morphogenesis;biological regulation;biosynthetic process;carbohydrate biosynthetic process;carbohydrate metabolic process;cellular biosynthetic process;cellular carbohydrate biosynthetic process;cellular carbohydrate metabolic process;cellular macromolecule biosynthetic process;cellu…	binding;carbon-oxygen lyase activity;catalytic activity;cation binding;DNA binding;enzyme binding;GTPase binding;hydro-lyase activity;ion binding;lyase activity;magnesium ion binding;metal ion binding;nucleic acid binding;nucleic acid binding transcription factor activity;phosphopyruvate hydratase activity;protein binding;protein binding transcription factor activity;sequence-specific DNA binding…	cell part;contractile fiber part;cytoplasm;cytoplasmic part;cytosol;cytosolic part;extracellular membrane-bounded organelle;extracellular organelle;extracellular region part;extracellular space;extracellular vesicular exosome;intracellular membrane-bounded organelle;intracellular organelle;intracellular part;M band;macromolecular complex;membrane;membrane-bounded organelle;membrane-bounded vesicl…	3D-structure;Acetylation;Alternativeinitiation;Alternativesplicing;Cellmembrane;Completeproteome;Cytoplasm;Directproteinsequencing;Diseasemutation;DNA-binding;Glycogenstoragedisease;Glycolysis;Lyase;Magnesium;Membrane;Metal-binding;Nucleus;Phosphoprotein;Plasminogenactivation;Polymorphism;Referenceproteome;Repressor;Transcription;Transcriptionregulation;Ublconjugation		+	34	34	32	75.8	75.8	70.7	47.168	323.31	328	3.02812e-08	0	P06733;P13929
Glucose-6-phosphate isomerase	GPI	G6PI_HUMAN Glucose-6-phosphate isomerase OS=Homo sapiens GN=GPI PE=1 SV=4	P06744	Cluster-1	29.7967	28.8753	29.5828	30.668	30.2635	30.2225	30.3021	29.3905	29.1907	29.1009	29.4357	29.7967	28.8753	29.5828	30.668	30.2635	30.2225	30.3021	29.3905	29.1907	29.1009	29.4357	alcohol biosynthetic process;alcohol metabolic process;aldehyde biosynthetic process;aldehyde catabolic process;anatomical structure development;anatomical structure formation involved in morphogenesis;angiogenesis;behavior;biological regulation;biosynthetic process;carbohydrate biosynthetic process;carbohydrate metabolic process;catabolic process;cell development;cellular aldehyde metabolic proc…	binding;carbohydrate binding;catalytic activity;DNA binding;glucose-6-phosphate isomerase activity;intramolecular oxidoreductase activity;intramolecular oxidoreductase activity, interconverting aldoses and ketoses;intramolecular transferase activity;isomerase activity;monosaccharide binding;nucleic acid binding;sequence-specific DNA binding;sugar binding	cell part;cell projection;cytoplasm;cytoplasmic part;cytosol;extracellular membrane-bounded organelle;extracellular organelle;extracellular region part;extracellular space;extracellular vesicular exosome;Golgi apparatus;intracellular membrane-bounded organelle;intracellular organelle;intracellular organelle part;intracellular part;membrane;membrane-bounded organelle;membrane-bounded vesicle;neuro…	3D-structure;Acetylation;Activator;Alternativesplicing;Angiogenesis;Completeproteome;Cytokine;Cytoplasm;Deafness;Developmentalprotein;Directproteinsequencing;Diseasemutation;DNA-binding;Gluconeogenesis;Glycolysis;Growthfactor;Hereditaryhemolyticanemia;Homeobox;Isomerase;Nucleus;Phosphoprotein;Polymorphism;Referenceproteome;Secreted;Transcription;Transcriptionregulation;Ublconjugation		+	16	16	16	37.8	37.8	37.8	63.146	149.78	104	0.00153276	0.00102293	P06744;CON__Q3ZBD7;Q8N196
Nucleophosmin	NPM1	NPM_HUMAN Nucleophosmin OS=Homo sapiens GN=NPM1 PE=1 SV=2	P06748	Cluster-1	32.0807	32.0897	31.9822	33.4696	33.2369	33.4502	33.1005	32.0734	32.3887	32.1879	32.3745	32.0807	32.0897	31.9822	33.4696	33.2369	33.4502	33.1005	32.0734	32.3887	32.1879	32.3745	aging;ATP-dependent chromatin remodeling;biological regulation;cell aging;cell cycle process;cellular component assembly;cellular component assembly at cellular level;cellular component organization;cellular component organization at cellular level;cellular component organization or biogenesis;cellular component organization or biogenesis at cellular level;cellular macromolecular complex assembly…	binding;enzyme binding;enzyme inhibitor activity;enzyme regulator activity;histone binding;identical protein binding;kinase binding;kinase inhibitor activity;kinase regulator activity;NF-kappaB binding;nucleic acid binding;protein binding;protein binding transcription factor activity;protein dimerization activity;protein heterodimerization activity;protein homodimerization activity;protein kinase…	adherens junction;anchoring junction;cell junction;cell part;cell-substrate adherens junction;cell-substrate junction;centrosome;cytoplasm;cytoplasmic part;cytoskeletal part;cytosol;focal adhesion;intracellular membrane-bounded organelle;intracellular non-membrane-bounded organelle;intracellular organelle;intracellular organelle part;intracellular part;macromolecular complex;membrane;membrane-bou…	3D-structure;Acetylation;ADP-ribosylation;Alternativesplicing;Chaperone;Chromosomalrearrangement;Completeproteome;Cytoplasm;Cytoskeleton;Directproteinsequencing;Disulfidebond;Host-virusinteraction;Isopeptidebond;Nucleus;Phosphoprotein;Proto-oncogene;Referenceproteome;RNA-binding;Ublconjugation	ARF-Mule complex;CTCF-nucleophosmin complex;CTCF-nucleophosmin-PARP-HIS-KPNA-LMNA-TOP complex;H2AX complex I;H2AX complex II;H2AX complex, isolated from cells without IR exposure;Nop56p-associated pre-rRNA complex;TLE1 corepressor complex (MASH1 promoter-corepressor complex)	+	18	18	18	60.2	60.2	60.2	32.575	323.31	328	5.17215e-06	0.000180645	P06748
L-lactate dehydrogenase B chain	LDHB	LDHB_HUMAN L-lactate dehydrogenase B chain OS=Homo sapiens GN=LDHB PE=1 SV=2	P07195	Cluster-1	31.0968	30.6021	31.4781	32.9926	32.8396	32.7324	33.0255	31.9494	31.9761	31.9325	32.2167	31.0968	30.6021	31.4781	32.9926	32.8396	32.7324	33.0255	31.9494	31.9761	31.9325	32.2167	carbohydrate metabolic process;carboxylic acid metabolic process;cellular ketone metabolic process;cellular metabolic process;cellular nitrogen compound metabolic process;cellular process;coenzyme metabolic process;cofactor metabolic process;heterocycle metabolic process;lactate metabolic process;metabolic process;monocarboxylic acid metabolic process;NAD metabolic process;nicotinamide nucleotide…	binding;catalytic activity;coenzyme binding;cofactor binding;lactate dehydrogenase activity;L-lactate dehydrogenase activity;NAD binding;nucleotide binding;oxidoreductase activity;oxidoreductase activity, acting on CH-OH group of donors;oxidoreductase activity, acting on the CH-OH group of donors, NAD or NADP as acceptor	cell part;cytoplasm;cytoplasmic part;cytosol;extracellular membrane-bounded organelle;extracellular organelle;extracellular region part;extracellular vesicular exosome;intracellular membrane-bounded organelle;intracellular organelle;intracellular part;membrane;membrane part;membrane raft;membrane-bounded organelle;membrane-bounded vesicle;mitochondrion;organelle;vesicle	3D-structure;Acetylation;Completeproteome;Cytoplasm;Directproteinsequencing;Diseasemutation;NAD;Oxidoreductase;Phosphoprotein;Polymorphism;Referenceproteome		+	18	18	17	60.8	60.8	57.2	36.638	193.75	191	3.78763e-05	0.000167442	P07195
Bifunctional glutamate/proline--tRNA ligase;Glutamate--tRNA ligase;Proline--tRNA ligase	EPRS	SYEP_HUMAN Bifunctional glutamate/proline--tRNA ligase OS=Homo sapiens GN=EPRS PE=1 SV=5	P07814	Cluster-1	30.8363	30.9302	30.685	32.0469	31.9197	31.9465	31.6132	31.1493	31.2967	31.2359	30.7784	30.8363	30.9302	30.685	32.0469	31.9197	31.9465	31.6132	31.1493	31.2967	31.2359	30.7784	amine metabolic process;amino acid activation;biological regulation;carboxylic acid metabolic process;cellular amine metabolic process;cellular amino acid metabolic process;cellular component assembly;cellular component organization;cellular component organization or biogenesis;cellular ketone metabolic process;cellular macromolecule metabolic process;cellular metabolic process;cellular nitrogen …	adenyl nucleotide binding;adenyl ribonucleotide binding;aminoacyl-tRNA ligase activity;ATP binding;binding;catalytic activity;enzyme binding;glutamate-tRNA ligase activity;GTPase binding;ligase activity;ligase activity, forming aminoacyl-tRNA and related compounds;ligase activity, forming carbon-oxygen bonds;nucleic acid binding;nucleotide binding;proline-tRNA ligase activity;protein binding;puri…	aminoacyl-tRNA synthetase multienzyme complex;cell part;cytoplasm;cytoplasmic part;cytosol;intracellular part;macromolecular complex;membrane;protein complex;ribonucleoprotein complex	3D-structure;Acetylation;Aminoacyl-tRNAsynthetase;ATP-binding;Completeproteome;Cytoplasm;Ligase;Multifunctionalenzyme;Nucleotide-binding;Phosphoprotein;Polymorphism;Proteinbiosynthesis;Referenceproteome;Repeat;RNA-binding;Translationregulation	GAIT complex;Multisynthetase complex	+	48	48	48	44.2	44.2	44.2	170.59	323.31	253	0.000206149	0.00032634	P07814
Heat shock 70 kDa protein 1A	HSPA1A	HSP71_HUMAN Heat shock 70 kDa protein 1A/1B OS=Homo sapiens GN=HSPA1A PE=1 SV=5	P08107	Cluster-1	32.63	32.49	32.1228	34.2745	33.4492	33.6322	33.4524	32.9211	32.6647	32.7537	32.9588	32.63	32.49	32.1228	34.2745	33.4492	33.6322	33.4524	32.9211	32.6647	32.7537	32.9588				3D-structure;Acetylation;Alternativesplicing;ATP-binding;Chaperone;Completeproteome;Cytoplasm;Directproteinsequencing;Hostcellreceptorforvirusentry;Methylation;Nucleotide-binding;Phosphoprotein;Polymorphism;Receptor;Referenceproteome;Stressresponse	LSD1 complex;N-NOS-CHIP-HSP70-1 complex;P2X7 receptor signalling complex;Polycomb repressive complex 1 (PRC1, hPRC-H)	+	49	49	25	78.5	78.5	46.6	70.051	323.31	449	0.000908108	0.000784466	P08107
Heterogeneous nuclear ribonucleoprotein A1;Heterogeneous nuclear ribonucleoprotein A1, N-terminally processed;Heterogeneous nuclear ribonucleoprotein A1-like 2	HNRNPA1;HNRNPA1L2	ROA1_HUMAN Heterogeneous nuclear ribonucleoprotein A1 OS=Homo sapiens GN=HNRNPA1 PE=1 SV=5;RA1L2_HUMAN Heterogeneous nuclear ribonucleoprotein A1-like 2 OS=Homo sapiens GN=HNRNPA1L2 PE=2 SV=2	P09651;Q32P51	Cluster-1	31.9304	31.5792	31.5927	32.6763	32.6547	32.9002	32.5037	31.5236	31.8011	31.8646	31.5957	31.9304	31.5792	31.5927	32.6763	32.6547	32.9002	32.5037	31.5236	31.8011	31.8646	31.5957	alternative nuclear mRNA splicing, via spliceosome;cellular macromolecule metabolic process;cellular metabolic process;cellular nitrogen compound metabolic process;cellular process;establishment of localization;establishment of localization in cell;establishment of RNA localization;gene expression;intracellular transport;macromolecule metabolic process;metabolic process;mRNA metabolic process;mRN…	binding;DNA binding;nucleic acid binding;nucleotide binding;RNA binding;single-stranded DNA binding;single-stranded RNA binding;structure-specific DNA binding	catalytic step 2 spliceosome;cell part;cytoplasm;cytoskeleton;extracellular membrane-bounded organelle;extracellular organelle;extracellular region part;extracellular vesicular exosome;intermediate filament cytoskeleton;intracellular non-membrane-bounded organelle;intracellular organelle;intracellular organelle part;intracellular part;macromolecular complex;membrane;membrane-bounded organelle;mem…	3D-structure;Acetylation;Alternativesplicing;Amyotrophiclateralsclerosis;Completeproteome;Cytoplasm;Directproteinsequencing;Diseasemutation;Host-virusinteraction;Isopeptidebond;Methylation;mRNAprocessing;mRNAsplicing;mRNAtransport;Neurodegeneration;Nucleus;Phosphoprotein;Polymorphism;Referenceproteome;Repeat;Ribonucleoprotein;RNA-binding;Spliceosome;Transport;Ublconjugation	C complex spliceosome;Nop56p-associated pre-rRNA complex	+	19	19	17	50.8	50.8	47.3	38.746	183.92	201	5.99887e-05	0.000179104	P09651;Q32P51
Poly [ADP-ribose] polymerase 1	PARP1	PARP1_HUMAN Poly [ADP-ribose] polymerase 1 OS=Homo sapiens GN=PARP1 PE=1 SV=4	P09874	Cluster-1	31.9816	31.8037	31.7303	33.4135	33.4986	33.5208	33.4001	32.2876	32.3644	32.1697	32.4159	31.9816	31.8037	31.7303	33.4135	33.4986	33.5208	33.4001	32.2876	32.3644	32.1697	32.4159	anatomical structure homeostasis;base-excision repair;biological regulation;biosynthetic process;cell differentiation;cell surface receptor linked signaling pathway;cellular biosynthetic process;cellular component organization;cellular component organization at cellular level;cellular component organization or biogenesis;cellular component organization or biogenesis at cellular level;cellular dev…	binding;catalytic activity;cation binding;coenzyme binding;cofactor binding;DNA binding;enzyme binding;identical protein binding;ion binding;kinase binding;metal ion binding;NAD binding;NAD+ ADP-ribosyltransferase activity;nucleic acid binding;nucleotide binding;protein binding;protein kinase binding;protein N-terminus binding;transcription factor binding;transferase activity;transferase activity…	cell part;envelope;intracellular membrane-bounded organelle;intracellular non-membrane-bounded organelle;intracellular organelle;intracellular organelle part;intracellular part;macromolecular complex;membrane;membrane-bounded organelle;non-membrane-bounded organelle;nuclear envelope;nuclear part;nucleolus;nucleoplasm;nucleoplasm part;nucleus;organelle;organelle envelope;organelle part;protein com…	3D-structure;Acetylation;ADP-ribosylation;Completeproteome;Directproteinsequencing;DNA-binding;DNAdamage;DNArepair;Glycosyltransferase;Metal-binding;NAD;Nucleus;Phosphoprotein;Polymorphism;Referenceproteome;Repeat;Transcription;Transcriptionregulation;Transferase;Zinc;Zinc-finger	CAMK2-delta-MASH1 promoter-coactivator complex;CDK8-MED6-PARP1 complex;Condensin I-PARP-1-XRCC1 complex;CTCF-nucleophosmin-PARP-HIS-KPNA-LMNA-TOP complex;H2AX complex I;MASH1 promoter-coactivator complex;NCOA6-DNA-PK-Ku-PARP1 complex;Rap1 complex;RC complex during G2/M-phase of cell cycle;RC complex during S-phase of cell cycle;TLE1 corepressor complex (MASH1 promoter-corepressor complex);WRN-Ku7…	+	56	56	56	63.4	63.4	63.4	113.08	323.31	445	5.65557e-08	0	P09874
Ubiquitin carboxyl-terminal hydrolase isozyme L1	UCHL1	UCHL1_HUMAN Ubiquitin carboxyl-terminal hydrolase isozyme L1 OS=Homo sapiens GN=UCHL1 PE=1 SV=2	P09936	Cluster-1	29.3891	29.0751	29.3954	31.398	31.5812	31.3322	31.6933	30.4001	30.3888	30.3145	30.7146	29.3891	29.0751	29.3954	31.398	31.5812	31.3322	31.6933	30.4001	30.3888	30.3145	30.7146	adult behavior;adult locomotory behavior;adult walking behavior;anatomical structure development;axon cargo transport;axon target recognition;axon transport of mitochondrion;behavior;biological regulation;catabolic process;cell communication;cell development;cell proliferation;cellular catabolic process;cellular component movement;cellular developmental process;cellular macromolecule catabolic pr…	adrenergic receptor binding;alpha-2A adrenergic receptor binding;binding;catalytic activity;cysteine-type endopeptidase activity;cysteine-type peptidase activity;endopeptidase activity;enzyme binding;exopeptidase activity;G-protein-coupled receptor binding;hydrolase activity;ligase activity;omega peptidase activity;peptidase activity;peptidase activity, acting on L-amino acid peptides;protein bin…	axon;cell body;cell part;cell projection;cytoplasm;cytoplasmic part;cytosol;endoplasmic reticulum membrane;endoplasmic reticulum part;extracellular membrane-bounded organelle;extracellular organelle;extracellular region part;extracellular vesicular exosome;intracellular organelle part;intracellular part;membrane;membrane part;membrane-bounded organelle;membrane-bounded vesicle;neuron projection;n…	3D-structure;Completeproteome;Cytoplasm;Directproteinsequencing;Diseasemutation;Endoplasmicreticulum;Glycoprotein;Hydrolase;Ligase;Lipoprotein;Membrane;Neurodegeneration;Oxidation;Parkinsondisease;Parkinsonism;Polymorphism;Prenylation;Protease;Referenceproteome;Thiolprotease;Ublconjugationpathway		+	11	11	11	60.1	60.1	60.1	24.824	128.36	118	6.26248e-07	0	P09936
S-formylglutathione hydrolase	ESD	ESTD_HUMAN S-formylglutathione hydrolase OS=Homo sapiens GN=ESD PE=1 SV=2	P10768	Cluster-1	26.0532	29.0959	29.2383	31.7361	31.3484	31.4746	31.5479	28.5964	29.1612	29.9448	29.2459	NaN	29.0959	29.2383	31.7361	31.3484	31.4746	31.5479	28.5964	29.1612	29.9448	29.2459	aldehyde catabolic process;catabolic process;cellular aldehyde metabolic process;cellular catabolic process;cellular metabolic process;cellular process;formaldehyde catabolic process;formaldehyde metabolic process;metabolic process;small molecule catabolic process;small molecule metabolic process	carboxylic ester hydrolase activity;catalytic activity;deacetylase activity;hydrolase activity;hydrolase activity, acting on ester bonds;methylumbelliferyl-acetate deacetylase activity;S-formylglutathione hydrolase activity;thiolester hydrolase activity	cell part;cytoplasm;cytoplasmic membrane-bounded vesicle;cytoplasmic part;cytoplasmic vesicle;extracellular membrane-bounded organelle;extracellular organelle;extracellular region part;extracellular vesicular exosome;Golgi apparatus;intracellular membrane-bounded organelle;intracellular organelle;intracellular organelle part;intracellular part;membrane;membrane-bounded organelle;membrane-bounded …	3D-structure;Acetylation;Completeproteome;Cytoplasm;Cytoplasmicvesicle;Directproteinsequencing;Hydrolase;Polymorphism;Referenceproteome;Serineesterase		+	10	10	10	54.6	54.6	54.6	31.462	111.3	56	0.00438584	0.00102797	P10768
Heat shock cognate 71 kDa protein	HSPA8	HSP7C_HUMAN Heat shock cognate 71 kDa protein OS=Homo sapiens GN=HSPA8 PE=1 SV=1	P11142	Cluster-1	32.2573	32.1111	32.1365	34.3766	33.8606	34.0131	34.1227	32.3311	32.0023	31.9686	32.3597	32.2573	32.1111	32.1365	34.3766	33.8606	34.0131	34.1227	32.3311	32.0023	31.9686	32.3597	anatomical structure development;axon guidance;biological regulation;biosynthetic process;cell communication;cell cycle phase;cell cycle process;cell development;cell-cell signaling;cellular biosynthetic process;cellular component disassembly;cellular component disassembly at cellular level;cellular component organization;cellular component organization at cellular level;cellular component organi…	adenyl nucleotide binding;adenyl ribonucleotide binding;antigen binding;ATP binding;ATPase activity;ATPase activity, coupled;binding;C3HC4-type RING finger domain binding;catalytic activity;enzyme binding;glycolipid binding;G-protein-coupled receptor binding;heat shock protein binding;hydrolase activity;hydrolase activity, acting on acid anhydrides;hydrolase activity, acting on acid anhydrides, i…	adherens junction;anchoring junction;blood microparticle;cell junction;cell part;cell surface;cell-substrate adherens junction;cell-substrate junction;chromosomal part;clathrin coated vesicle membrane;clathrin sculpted gamma-aminobutyric acid transport vesicle membrane;coated vesicle membrane;cytoplasmic membrane-bounded vesicle;cytoplasmic part;cytoplasmic vesicle;cytoplasmic vesicle membrane;cy…	3D-structure;Acetylation;Alternativesplicing;ATP-binding;Cellmembrane;Chaperone;Completeproteome;Cytoplasm;Directproteinsequencing;Host-virusinteraction;Membrane;Methylation;mRNAprocessing;mRNAsplicing;Nucleotide-binding;Nucleus;Phosphoprotein;Polymorphism;Referenceproteome;Repressor;Spliceosome;Stressresponse;Transcription;Transcriptionregulation;Ublconjugation	BAG3-HSC70-HSPB8-CHIP complex;BCOR complex;CDC5L complex;CDC5L core complex;CEN complex;CHIP-HSC70 complex;DNAJB2-HSPA8-PSMA3 complex;HCF-1 complex;HMGB1-HMGB2-HSC70-ERP60-GAPDH complex;P2X7 receptor signalling complex;PABPC1-HSPA8-HNRPD-EIF4G1 complex;Profilin 1 complex;Profilin 2 complex	+	40	35	32	63.3	59.9	57.9	70.897	323.31	404	7.29298e-07	0	P11142;P54652
DNA topoisomerase 1	TOP1	TOP1_HUMAN DNA topoisomerase 1 OS=Homo sapiens GN=TOP1 PE=1 SV=2	P11387	Cluster-1	27.1388	27.2437	27.1156	28.1528	28.9936	28.8382	28.5303	26.8601	27.0194	27.0823	27.1929	27.1388	27.2437	27.1156	28.1528	28.9936	28.8382	28.5303	26.8601	27.0194	27.0823	27.1929	biological regulation;biosynthetic process;cell death;cell division;cellular biosynthetic process;cellular component organization;cellular component organization at cellular level;cellular component organization or biogenesis;cellular component organization or biogenesis at cellular level;cellular macromolecule biosynthetic process;cellular macromolecule metabolic process;cellular metabolic proce…	ATPase activity;ATPase activity, coupled;binding;catalytic activity;chromatin binding;core promoter binding;core promoter sequence-specific DNA binding;DNA binding;DNA topoisomerase (ATP-hydrolyzing) activity;DNA topoisomerase activity;DNA topoisomerase type I activity;DNA-dependent ATPase activity;hydrolase activity;hydrolase activity, acting on acid anhydrides;hydrolase activity, acting on acid…	cell part;chromosomal part;chromosome;cytoplasmic mRNA processing body;cytoplasmic part;intracellular membrane-bounded organelle;intracellular non-membrane-bounded organelle;intracellular organelle;intracellular organelle part;intracellular part;macromolecular complex;membrane-bounded organelle;mitochondrial nucleoid;mitochondrial part;mitochondrion;non-membrane-bounded organelle;nuclear chromoso…	3D-structure;Acetylation;Alternativesplicing;Biologicalrhythms;Chromosomalrearrangement;Completeproteome;Directproteinsequencing;DNA-binding;Host-virusinteraction;Isomerase;Isopeptidebond;Mitochondrion;Nucleus;Phosphoprotein;Polymorphism;Proto-oncogene;Referenceproteome;Topoisomerase;Transitpeptide;Ublconjugation	DNA synthesome complex (13 subunits);DNA synthesome complex (17 subunits);Nop56p-associated pre-rRNA complex;PCNA complex;RC complex during G2/M-phase of cell cycle;RC complex during S-phase of cell cycle;TFIIIC containing-TOP1-SUB1 complex;TOP1-PSF-P54 complex	+	11	11	11	15.7	15.7	15.7	90.725	42.268	32	2.96708e-05	0.000145078	P11387;Q969P6
DNA topoisomerase 2-alpha	TOP2A	TOP2A_HUMAN DNA topoisomerase 2-alpha OS=Homo sapiens GN=TOP2A PE=1 SV=3	P11388	Cluster-1	29.5072	29.2761	29.3341	30.4769	30.6196	30.9066	30.3226	28.9482	29.3054	29.3337	29.5206	29.5072	29.2761	29.3341	30.4769	30.6196	30.9066	30.3226	28.9482	29.3054	29.3337	29.5206	apoptotic chromosome condensation;biological regulation;cell cycle;cell cycle process;cell differentiation;cell division;cellular component organization;cellular component organization at cellular level;cellular component organization or biogenesis;cellular component organization or biogenesis at cellular level;cellular developmental process;cellular macromolecule metabolic process;cellular metab…	adenyl nucleotide binding;adenyl ribonucleotide binding;ATP binding;ATPase activity;ATPase activity, coupled;binding;catalytic activity;cation binding;chromatin binding;DNA bending activity;DNA binding;DNA topoisomerase (ATP-hydrolyzing) activity;DNA topoisomerase activity;DNA-dependent ATPase activity;drug binding;enzyme binding;histone deacetylase binding;hydrolase activity;hydrolase activity, …	cell part;chromosome;condensed chromosome;cytoplasm;DNA topoisomerase complex (ATP-hydrolyzing);intracellular membrane-bounded organelle;intracellular non-membrane-bounded organelle;intracellular organelle;intracellular organelle part;intracellular part;macromolecular complex;membrane-bounded organelle;non-membrane-bounded organelle;nuclear part;nucleolus;nucleoplasm;nucleus;organelle;organelle p…	3D-structure;Acetylation;Alternativesplicing;ATP-binding;Biologicalrhythms;Completeproteome;Cytoplasm;Directproteinsequencing;DNA-binding;Isomerase;Magnesium;Metal-binding;Nucleotide-binding;Nucleus;Phosphoprotein;Polymorphism;Referenceproteome;Topoisomerase	CDC5L complex;CTCF-nucleophosmin-PARP-HIS-KPNA-LMNA-TOP complex;Toposome	+	40	40	32	29.9	29.9	24.5	174.38	203.38	138	5.55898e-05	0.000143885	P11388
C-1-tetrahydrofolate synthase, cytoplasmic;Methylenetetrahydrofolate dehydrogenase;Methenyltetrahydrofolate cyclohydrolase;Formyltetrahydrofolate synthetase;C-1-tetrahydrofolate synthase, cytoplasmic, N-terminally processed	MTHFD1	C1TC_HUMAN C-1-tetrahydrofolate synthase, cytoplasmic OS=Homo sapiens GN=MTHFD1 PE=1 SV=3	P11586	Cluster-1	27.4912	27.8174	27.831	29.098	29.1338	29.1547	29.4294	28.8449	28.947	29.1047	29.0953	27.4912	27.8174	27.831	29.098	29.1338	29.1547	29.4294	28.8449	28.947	29.1047	29.0953	10-formyltetrahydrofolate biosynthetic process;10-formyltetrahydrofolate metabolic process;amine biosynthetic process;amine metabolic process;anatomical structure development;anatomical structure formation involved in morphogenesis;aromatic compound biosynthetic process;aspartate family amino acid biosynthetic process;aspartate family amino acid metabolic process;biosynthetic process;carboxylic a…	adenyl nucleotide binding;adenyl ribonucleotide binding;ATP binding;binding;catalytic activity;cyclohydrolase activity;formate-tetrahydrofolate ligase activity;hydrolase activity;hydrolase activity, acting on carbon-nitrogen (but not peptide) bonds;hydrolase activity, acting on carbon-nitrogen (but not peptide) bonds, in cyclic amidines;ligase activity;ligase activity, forming carbon-nitrogen bon…	cell part;cytoplasmic part;cytosol;extracellular membrane-bounded organelle;extracellular organelle;extracellular region part;extracellular vesicular exosome;intracellular membrane-bounded organelle;intracellular organelle;intracellular part;membrane;membrane-bounded organelle;membrane-bounded vesicle;mitochondrion;organelle;vesicle	3D-structure;Acetylation;Amino-acidbiosynthesis;ATP-binding;Completeproteome;Cytoplasm;Directproteinsequencing;Diseasemutation;Histidinebiosynthesis;Hydrolase;Ligase;Methioninebiosynthesis;Multifunctionalenzyme;NADP;Nucleotide-binding;One-carbonmetabolism;Oxidoreductase;Phosphoprotein;Polymorphism;Purinebiosynthesis;Referenceproteome		+	19	19	19	25.2	25.2	25.2	101.56	58.355	47	3.26548e-06	3.25203e-05	P11586
X-ray repair cross-complementing protein 6	XRCC6	XRCC6_HUMAN X-ray repair cross-complementing protein 6 OS=Homo sapiens GN=XRCC6 PE=1 SV=2	P12956	Cluster-1	30.1784	30.2541	29.9699	30.498	29.991	30.2581	29.9855	29.5873	29.3292	29.0769	29.5577	30.1784	30.2541	29.9699	30.498	29.991	30.2581	29.9855	29.5873	29.3292	29.0769	29.5577	anatomical structure development;anatomical structure homeostasis;biological regulation;biosynthetic process;brain development;cellular biosynthetic process;cellular component organization;cellular component organization at cellular level;cellular component organization or biogenesis;cellular component organization or biogenesis at cellular level;cellular hyperosmotic response;cellular hyperosmot…	5'-deoxyribose-5-phosphate lyase activity;adenyl nucleotide binding;adenyl ribonucleotide binding;ATP binding;ATPase activity;ATPase activity, coupled;ATP-dependent DNA helicase activity;ATP-dependent helicase activity;binding;carbon-oxygen lyase activity;catalytic activity;damaged DNA binding;DNA binding;DNA helicase activity;DNA-dependent ATPase activity;double-stranded DNA binding;helicase act…	cell part;chromosomal part;cytoplasmic part;cytosol;intracellular membrane-bounded organelle;intracellular non-membrane-bounded organelle;intracellular organelle;intracellular organelle part;intracellular part;Ku70:Ku80 complex;macromolecular complex;membrane;membrane-bounded organelle;nonhomologous end joining complex;non-membrane-bounded organelle;nuclear chromosome part;nuclear part;nuclear te…	3D-structure;Acetylation;Activator;Alternativesplicing;ATP-binding;Chromosome;Completeproteome;Directproteinsequencing;DNA-binding;DNAdamage;DNArecombination;DNArepair;Helicase;Hydrolase;Lyase;Multifunctionalenzyme;Nucleotide-binding;Nucleus;Phosphoprotein;Referenceproteome;Systemiclupuserythematosus;Transcription;Transcriptionregulation	53BP1-containing complex;DHX9-ADAR-vigilin-DNA-PK-Ku antigen complex;DNA double-strand break end-joining complex;DNA-PK-Ku antigen complex;DNA-PK-Ku complex;DNA-PK-Ku-eIF2-NF90-NF45 complex;GammaH2AFX-NDHII-Ku70-DNA complex;Ku antigen complex;Ku antigen-NARG1 complex;Ku antigen-YY1-alphaMyHC promoter complex;Ku70/Ku86 complex;Ku70/Ku86/Werner complex;Ku-ORC complex;MGC1-DNA-PKcs-Ku complex;NCOA6-…	+	22	22	22	43	43	43	69.842	116.92	103	0.00173941	0.00136926	P12956
X-ray repair cross-complementing protein 5	XRCC5	XRCC5_HUMAN X-ray repair cross-complementing protein 5 OS=Homo sapiens GN=XRCC5 PE=1 SV=3	P13010	Cluster-1	29.2871	28.8963	29.4241	29.5925	30.0162	30.0383	29.9157	29.1372	29.3486	28.9933	29.7469	29.2871	28.8963	29.4241	29.5925	30.0162	30.0383	29.9157	29.1372	29.3486	28.9933	29.7469	anatomical structure development;anatomical structure homeostasis;biological regulation;biosynthetic process;brain development;cell differentiation;cell proliferation;cellular biosynthetic process;cellular component organization;cellular component organization at cellular level;cellular component organization or biogenesis;cellular component organization or biogenesis at cellular level;cellular d…	adenyl nucleotide binding;adenyl ribonucleotide binding;ATP binding;ATPase activity;ATPase activity, coupled;ATP-dependent DNA helicase activity;ATP-dependent helicase activity;binding;catalytic activity;damaged DNA binding;DNA binding;DNA helicase activity;DNA-dependent ATPase activity;double-stranded DNA binding;enzyme binding;helicase activity;hydrolase activity;hydrolase activity, acting on a…	cell part;chromosomal part;chromosome, telomeric region;cytoplasmic part;cytosol;intracellular membrane-bounded organelle;intracellular non-membrane-bounded organelle;intracellular organelle;intracellular organelle part;intracellular part;Ku70:Ku80 complex;macromolecular complex;membrane;membrane-bounded organelle;nonhomologous end joining complex;non-membrane-bounded organelle;nuclear chromosome…	3D-structure;Acetylation;Activator;ATP-binding;Chromosome;Completeproteome;Directproteinsequencing;DNA-binding;DNAdamage;DNArecombination;DNArepair;Helicase;Hydrolase;Nucleotide-binding;Nucleus;Phosphoprotein;Polymorphism;Referenceproteome;Systemiclupuserythematosus;Transcription;Transcriptionregulation;Ublconjugation	53BP1-containing complex;DHX9-ADAR-vigilin-DNA-PK-Ku antigen complex;DNA double-strand break end-joining complex;DNA-PK-Ku antigen complex;DNA-PK-Ku complex;DNA-PK-Ku-eIF2-NF90-NF45 complex;Ku antigen complex;Ku antigen-NARG1 complex;Ku antigen-YY1-alphaMyHC promoter complex;Ku70/Ku86 complex;Ku70/Ku86/Werner complex;Ku-ORC complex;MGC1-DNA-PKcs-Ku complex;NCOA6-DNA-PK-Ku-PARP1 complex;PCNA-KU an…	+	23	23	23	45.2	45.2	45.2	82.704	217	101	0.0185589	0.00849891	P13010
Electron transfer flavoprotein subunit alpha, mitochondrial	ETFA	ETFA_HUMAN Electron transfer flavoprotein subunit alpha, mitochondrial OS=Homo sapiens GN=ETFA PE=1 SV=1	P13804	Cluster-1	26.0899	24.9313	24.7112	32.3749	31.6367	32.0671	31.8868	28.3413	28.1324	28.1847	28.447	26.0899	24.9313	24.7112	32.3749	31.6367	32.0671	31.8868	28.3413	28.1324	28.1847	28.447	cellular metabolic process;cellular process;electron transport chain;generation of precursor metabolites and energy;metabolic process;oxidation-reduction process;respiratory electron transport chain;small molecule metabolic process	binding;catalytic activity;coenzyme binding;cofactor binding;electron carrier activity;flavin adenine dinucleotide binding;oxidoreductase activity	cell part;cytoplasmic part;extracellular membrane-bounded organelle;extracellular organelle;extracellular region part;extracellular vesicular exosome;intracellular membrane-bounded organelle;intracellular organelle;intracellular organelle lumen;intracellular organelle part;intracellular part;membrane-bounded organelle;membrane-bounded vesicle;membrane-enclosed lumen;mitochondrial matrix;mitochond…	3D-structure;Acetylation;Alternativesplicing;Completeproteome;Directproteinsequencing;Diseasemutation;Electrontransport;FAD;Flavoprotein;Glutaricaciduria;Mitochondrion;Phosphoprotein;Polymorphism;Referenceproteome;Transitpeptide;Transport		+	18	18	18	66.7	66.7	66.7	35.079	142.22	106	1.01363e-07	0	P13804
Pyruvate kinase PKM	PKM	KPYM_HUMAN Pyruvate kinase isozymes M1/M2 OS=Homo sapiens GN=PKM PE=1 SV=4	P14618	Cluster-1	32.0427	32.0996	32.2608	35.5178	35.4204	35.4695	35.4725	33.62	33.6727	33.3962	33.7666	32.0427	32.0996	32.2608	35.5178	35.4204	35.4695	35.4725	33.62	33.6727	33.3962	33.7666	alcohol metabolic process;anatomical structure development;ATP biosynthetic process;ATP metabolic process;biological regulation;biosynthetic process;carbohydrate metabolic process;carboxylic acid biosynthetic process;carboxylic acid metabolic process;cell death;cellular biosynthetic process;cellular carbohydrate metabolic process;cellular ketone metabolic process;cellular metabolic process;cellul…	adenyl nucleotide binding;adenyl ribonucleotide binding;alkali metal ion binding;antigen binding;ATP binding;binding;catalytic activity;cation binding;ion binding;kinase activity;magnesium ion binding;metal ion binding;MHC class II protein complex binding;MHC protein complex binding;nucleotide binding;phosphotransferase activity, alcohol group as acceptor;potassium ion binding;purine nucleotide b…	cell part;cell projection;cilium;cytoplasm;cytoplasmic part;cytosol;extracellular matrix;extracellular membrane-bounded organelle;extracellular organelle;extracellular region part;extracellular vesicular exosome;intracellular membrane-bounded organelle;intracellular organelle;intracellular part;membrane;membrane-bounded organelle;membrane-bounded vesicle;mitochondrion;nucleus;organelle;plasma mem…	3D-structure;Acetylation;Allostericenzyme;Alternativesplicing;ATP-binding;Completeproteome;Cytoplasm;Directproteinsequencing;Diseasemutation;Glycolysis;Hereditaryhemolyticanemia;Hydroxylation;Kinase;Magnesium;Metal-binding;Nucleotide-binding;Nucleus;Phosphoprotein;Polymorphism;Potassium;Pyruvate;Referenceproteome;Transferase;Ublconjugation		+	44	44	44	73.6	73.6	73.6	57.936	323.31	792	8.02924e-10	0	P14618;P30613
Aspartate--tRNA ligase, cytoplasmic	DARS	SYDC_HUMAN Aspartate--tRNA ligase, cytoplasmic OS=Homo sapiens GN=DARS PE=1 SV=2	P14868	Cluster-1	25.0067	25.5309	25.656	28.22	27.9465	28.4257	28.3785	27.4065	25.5182	27.793	28.0451	NaN	NaN	NaN	28.22	27.9465	28.4257	28.3785	27.4065	NaN	27.793	28.0451	amine metabolic process;amino acid activation;aspartyl-tRNA aminoacylation;biosynthetic process;carboxylic acid metabolic process;cellular amine metabolic process;cellular amino acid metabolic process;cellular biosynthetic process;cellular component assembly;cellular component organization;cellular component organization or biogenesis;cellular ketone metabolic process;cellular macromolecule biosy…	adenyl nucleotide binding;adenyl ribonucleotide binding;aminoacylase activity;aminoacyl-tRNA ligase activity;aspartate-tRNA ligase activity;ATP binding;binding;catalytic activity;hydrolase activity;hydrolase activity, acting on carbon-nitrogen (but not peptide) bonds;hydrolase activity, acting on carbon-nitrogen (but not peptide) bonds, in linear amides;ligase activity;ligase activity, forming am…	cell part;cytoplasm;cytoplasmic part;cytosol;extracellular membrane-bounded organelle;extracellular organelle;extracellular region part;extracellular vesicular exosome;intracellular part;membrane;membrane-bounded organelle;membrane-bounded vesicle;organelle;vesicle	3D-structure;Acetylation;Alternativesplicing;Aminoacyl-tRNAsynthetase;ATP-binding;Completeproteome;Cytoplasm;Diseasemutation;Ligase;Nucleotide-binding;Phosphoprotein;Polymorphism;Proteinbiosynthesis;Referenceproteome	Multisynthetase complex	+	9	9	9	21.8	21.8	21.8	57.136	14.123	12	0.00311625	0.000933092	P14868
Nucleolar transcription factor 1	UBTF	UBF1_HUMAN Nucleolar transcription factor 1 OS=Homo sapiens GN=UBTF PE=1 SV=1	P17480	Cluster-1	26.5546	26.7356	26.7424	28.3706	27.569	28.932	27.3488	25.0877	24.982	25.4438	24.7353	26.5546	26.7356	26.7424	28.3706	27.569	28.932	27.3488	NaN	NaN	NaN	NaN	biological regulation;biosynthetic process;cellular biosynthetic process;cellular component organization;cellular component organization at cellular level;cellular component organization or biogenesis;cellular component organization or biogenesis at cellular level;cellular macromolecule biosynthetic process;cellular macromolecule metabolic process;cellular metabolic process;cellular nitrogen comp…	binding;chromatin binding;DNA binding;nucleic acid binding	cell part;intracellular non-membrane-bounded organelle;intracellular organelle;intracellular organelle part;intracellular part;non-membrane-bounded organelle;nuclear part;nucleolus;nucleoplasm;organelle;organelle part	3D-structure;Acetylation;Activator;Alternativesplicing;Completeproteome;DNA-binding;Nucleus;Phosphoprotein;Referenceproteome;Repeat;Transcription;Transcriptionregulation		+	6	6	6	9.4	9.4	9.4	89.405	11.265	10	8.17841e-05	0.000137255	P17480
Probable ATP-dependent RNA helicase DDX5	DDX5	DDX5_HUMAN Probable ATP-dependent RNA helicase DDX5 OS=Homo sapiens GN=DDX5 PE=1 SV=1	P17844	Cluster-1	29.819	30.1314	30.0506	30.9374	30.6742	31.2821	30.4802	29.5996	29.401	29.4543	29.9044	29.819	30.1314	30.0506	30.9374	30.6742	31.2821	30.4802	29.5996	29.401	29.4543	29.9044	biological regulation;biosynthetic process;cell growth;cellular biosynthetic process;cellular macromolecule biosynthetic process;cellular macromolecule metabolic process;cellular metabolic process;cellular nitrogen compound metabolic process;cellular process;cellular response to stimulus;chordate embryonic development;circadian rhythm;developmental process;embryo development;embryo development en…	adenyl nucleotide binding;adenyl ribonucleotide binding;androgen receptor binding;ATP binding;ATPase activity;ATPase activity, coupled;ATP-dependent helicase activity;ATP-dependent RNA helicase activity;binding;catalytic activity;estrogen receptor binding;helicase activity;hormone receptor binding;hydrolase activity;hydrolase activity, acting on acid anhydrides;hydrolase activity, acting on acid …	catalytic step 2 spliceosome;cell part;cytoplasm;extracellular membrane-bounded organelle;extracellular organelle;extracellular region part;extracellular vesicular exosome;intracellular membrane-bounded organelle;intracellular non-membrane-bounded organelle;intracellular organelle;intracellular organelle part;intracellular part;macromolecular complex;membrane;membrane-bounded organelle;membrane-b…	3D-structure;Acetylation;Alternativesplicing;ATP-binding;Biologicalrhythms;Completeproteome;Helicase;Hydrolase;Isopeptidebond;mRNAprocessing;mRNAsplicing;Nucleotide-binding;Nucleus;Phosphoprotein;Polymorphism;Referenceproteome;RNA-binding;Spliceosome;Transcription;Transcriptionregulation;Ublconjugation	C complex spliceosome;DGCR8 multiprotein complex;Large Drosha complex;snRNP-free U1A (SF-A) complex;Spliceosome	+	25	24	18	48.2	46.4	36	69.147	145.15	112	0.000490712	0.00045614	P17844
ATP-dependent 6-phosphofructokinase, liver type	PFKL	K6PL_HUMAN 6-phosphofructokinase, liver type OS=Homo sapiens GN=PFKL PE=1 SV=6	P17858	Cluster-1	26.9	27.3709	26.1613	32.6577	32.4012	32.2028	32.3894	27.6976	28.2261	28.0256	28.376	26.9	27.3709	26.1613	32.6577	32.4012	32.2028	32.3894	27.6976	28.2261	28.0256	28.376	alcohol catabolic process;alcohol metabolic process;biological regulation;carbohydrate catabolic process;carbohydrate metabolic process;carbohydrate phosphorylation;catabolic process;cellular carbohydrate catabolic process;cellular carbohydrate metabolic process;cellular component assembly;cellular component organization;cellular component organization or biogenesis;cellular metabolic process;cel…	6-phosphofructokinase activity;adenyl nucleotide binding;adenyl ribonucleotide binding;ATP binding;binding;carbohydrate binding;carbohydrate kinase activity;catalytic activity;cation binding;enzyme binding;fructose binding;fructose-6-phosphate binding;identical protein binding;ion binding;kinase activity;kinase binding;metal ion binding;monosaccharide binding;nucleotide binding;phosphofructokinas…	6-phosphofructokinase complex;cell part;cytoplasmic part;cytosol;cytosolic part;extracellular membrane-bounded organelle;extracellular organelle;extracellular region part;extracellular vesicular exosome;intracellular part;macromolecular complex;membrane;membrane-bounded organelle;membrane-bounded vesicle;organelle;protein complex;vesicle	Acetylation;Allostericenzyme;Alternativesplicing;ATP-binding;Completeproteome;Cytoplasm;Directproteinsequencing;Glycolysis;Glycoprotein;Kinase;Magnesium;Metal-binding;Nucleotide-binding;Phosphoprotein;Polymorphism;Referenceproteome;Transferase	SNW1 complex	+	33	33	28	55.1	55.1	49.1	85.018	315.62	121	8.71583e-08	0	P17858
T-complex protein 1 subunit alpha	TCP1	TCPA_HUMAN T-complex protein 1 subunit alpha OS=Homo sapiens GN=TCP1 PE=1 SV=1	P17987	Cluster-1	27.7503	26.1166	27.4442	31.0101	30.9061	31.1869	31.0125	29.794	29.4003	29.2778	29.9817	27.7503	26.1166	27.4442	31.0101	30.9061	31.1869	31.0125	29.794	29.4003	29.2778	29.9817	binding of sperm to zona pellucida;biological regulation;cell recognition;cell-cell recognition;cellular component assembly;cellular component assembly at cellular level;cellular component organization;cellular component organization at cellular level;cellular component organization or biogenesis;cellular component organization or biogenesis at cellular level;cellular macromolecular complex assem…	adenyl nucleotide binding;adenyl ribonucleotide binding;ATP binding;binding;enzyme binding;nucleotide binding;protein binding;purine nucleotide binding;purine ribonucleoside triphosphate binding;purine ribonucleotide binding;ribonucleotide binding;ubiquitin protein ligase binding;unfolded protein binding	acrosomal vesicle;cell body;cell part;centrosome;chaperonin-containing T-complex;chromatin;chromosomal part;cytoplasmic membrane-bounded vesicle;cytoplasmic part;cytoplasmic vesicle;cytoskeletal part;cytosol;cytosolic part;extracellular membrane-bounded organelle;extracellular organelle;extracellular region part;extracellular vesicular exosome;Golgi apparatus;heterochromatin;intracellular membran…	Acetylation;ATP-binding;Chaperone;Completeproteome;Cytoplasm;Cytoskeleton;Directproteinsequencing;Nucleotide-binding;Phosphoprotein;Polymorphism;Referenceproteome	CCT micro-complex	+	23	23	23	56.8	56.8	56.8	60.343	180.78	127	1.88339e-05	3.66972e-05	P17987
1-phosphatidylinositol 4,5-bisphosphate phosphodiesterase gamma-1	PLCG1	PLCG1_HUMAN 1-phosphatidylinositol 4,5-bisphosphate phosphodiesterase gamma-1 OS=Homo sapiens GN=PLCG1 PE=1 SV=1	P19174	Cluster-1	28.2447	26.1006	24.1169	29.4476	28.8319	28.9292	28.7935	28.3082	25.2429	26.12	25.4516	28.2447	NaN	NaN	29.4476	28.8319	28.9292	28.7935	28.3082	NaN	NaN	NaN	activation of immune response;activation of MAPKK activity;activation of phospholipase C activity;activation of protein kinase activity;antigen receptor-mediated signaling pathway;axon guidance;biological regulation;blood coagulation;calcium-mediated signaling;catabolic process;cell migration;cell motility;cell surface receptor linked signaling pathway;cellular catabolic process;cellular componen…	binding;calcium ion binding;catalytic activity;cation binding;cytokine receptor binding;enzyme binding;hydrolase activity;hydrolase activity, acting on ester bonds;ion binding;kinase binding;lipase activity;metal ion binding;molecular transducer activity;neurotrophin receptor binding;neurotrophin TRK receptor binding;neurotrophin TRKA receptor binding;phosphatidylinositol phospholipase C activity…	cell junction;cell part;cell projection;cell-cell junction;cytoplasm;cytoplasmic part;cytosol;intracellular organelle part;intracellular part;lamellipodium;macromolecular complex;membrane;nuclear part;organelle part;plasma membrane;protein complex;ruffle;signalosome	3D-structure;Acetylation;Alternativesplicing;Calcium;Cellprojection;Completeproteome;Host-virusinteraction;Hydrolase;Lipiddegradation;Lipidmetabolism;Metal-binding;Phosphoprotein;Polymorphism;Referenceproteome;Repeat;SH2domain;SH3domain;Transducer;Ublconjugation	LAT-PLC-gamma-1-p85-GRB2-CBL-VAV-SLP-76 signaling complex, C305 activated;LAT-PLC-gamma-1-p85-GRB2-SOS signaling complex, C305 activated;LCK-SLP76-PLC-gamma-1-LAT complex, pervanadate-activated;PDGFRA-PLC-gamma-1-PI3K-SHP-2 complex, PDGF stimulated;PLC-gamma-1-LAT-c-CBL complex, OKT3 stimulated;PLC-gamma-1-SLP-76-SOS1-LAT complex;SLP-76-PLC-gamma-1-ITK complex, alpha-TCR stimulated;SLP-76-PLC-gam…	+	16	16	16	13.8	13.8	13.8	148.53	59.205	42	0.033674	0.00605991	P19174
Nucleolin	NCL	NUCL_HUMAN Nucleolin OS=Homo sapiens GN=NCL PE=1 SV=3	P19338	Cluster-1	33.0916	33.1448	32.9171	33.7375	33.771	33.8487	33.5338	32.4334	32.421	32.4235	32.5308	33.0916	33.1448	32.9171	33.7375	33.771	33.8487	33.5338	32.4334	32.421	32.4235	32.5308	anatomical structure formation involved in morphogenesis;angiogenesis;developmental process	binding;DNA binding;identical protein binding;nucleic acid binding;nucleotide binding;protein binding;protein C-terminus binding;RNA binding;sequence-specific DNA binding;telomeric DNA binding	cell cortex;cell part;cytoplasmic part;extracellular membrane-bounded organelle;extracellular organelle;extracellular region part;extracellular vesicular exosome;intracellular membrane-bounded organelle;intracellular non-membrane-bounded organelle;intracellular organelle;intracellular organelle part;intracellular part;macromolecular complex;membrane;membrane-bounded organelle;membrane-bounded ves…	3D-structure;Acetylation;Completeproteome;Cytoplasm;Directproteinsequencing;DNA-binding;Methylation;Nucleus;Phosphoprotein;Polymorphism;Referenceproteome;Repeat;RNA-binding	CD28-transactivation complex;DGCR8 multiprotein complex;DGCR8-NCL complex;Nop56p-associated pre-rRNA complex;POLR2A-CCNT1-CDK9-NCL-LEM6-CPSF2 complex;RNA pol II containing coactivator complex Tat-SF;TLE1 corepressor complex (MASH1 promoter-corepressor complex)	+	37	37	37	43.5	43.5	43.5	76.613	323.31	364	5.57761e-07	0	P19338
Transcription factor BTF3	BTF3	BTF3_HUMAN Transcription factor BTF3 OS=Homo sapiens GN=BTF3 PE=1 SV=1	P20290	Cluster-1	27.1253	25.4231	27.8014	33.3676	32.3922	32.4194	32.5565	29.2507	29.2586	28.9677	28.8314	27.1253	25.4231	27.8014	33.3676	32.3922	32.4194	32.5565	29.2507	29.2586	28.9677	28.8314	biological regulation;biosynthetic process;cellular biosynthetic process;cellular macromolecule biosynthetic process;cellular macromolecule metabolic process;cellular metabolic process;cellular nitrogen compound metabolic process;cellular process;chordate embryonic development;developmental process;embryo development;embryo development ending in birth or egg hatching;establishment of localization…		cell part;cytoplasm;intracellular membrane-bounded organelle;intracellular organelle;intracellular part;membrane-bounded organelle;nucleus;organelle	3D-structure;Alternativesplicing;Chaperone;Completeproteome;Cytoplasm;Nucleus;Phosphoprotein;Proteintransport;Referenceproteome;Transcription;Transcriptionregulation;Transport		+	13	13	13	72.3	72.3	72.3	22.168	323.31	133	1.04634e-05	0	P20290
Ubiquitin-like modifier-activating enzyme 1	UBA1	UBA1_HUMAN Ubiquitin-like modifier-activating enzyme 1 OS=Homo sapiens GN=UBA1 PE=1 SV=3	P22314	Cluster-1	30.4532	30.409	30.5279	32.7317	32.5368	32.5534	32.5342	31.1401	31.1198	30.9803	31.5267	30.4532	30.409	30.5279	32.7317	32.5368	32.5534	32.5342	31.1401	31.1198	30.9803	31.5267	catabolic process;cellular catabolic process;cellular macromolecule catabolic process;cellular macromolecule metabolic process;cellular metabolic process;cellular process;cellular protein metabolic process;cellular response to stimulus;cellular response to stress;macromolecule catabolic process;macromolecule metabolic process;macromolecule modification;metabolic process;modification-dependent mac…	acid-amino acid ligase activity;adenyl nucleotide binding;adenyl ribonucleotide binding;ATP binding;binding;catalytic activity;ligase activity;ligase activity, forming carbon-nitrogen bonds;nucleotide binding;purine nucleotide binding;purine ribonucleoside triphosphate binding;purine ribonucleotide binding;ribonucleotide binding;small conjugating protein ligase activity;small protein activating e…	cell part;cytoplasm;cytoplasmic part;cytosol;extracellular membrane-bounded organelle;extracellular organelle;extracellular region part;extracellular vesicular exosome;intracellular membrane-bounded organelle;intracellular organelle;intracellular part;membrane-bounded organelle;membrane-bounded vesicle;mitochondrion;nucleus;organelle;vesicle	3D-structure;Acetylation;Alternativeinitiation;ATP-binding;Completeproteome;Cytoplasm;Directproteinsequencing;Diseasemutation;Ligase;Mitochondrion;Neurodegeneration;Nucleotide-binding;Nucleus;Phosphoprotein;Polymorphism;Referenceproteome;Repeat;Ublconjugation;Ublconjugationpathway		+	39	39	39	49.1	49.1	49.1	117.85	323.31	337	2.96069e-07	0	P22314
NAD-dependent malic enzyme, mitochondrial	ME2	MAOM_HUMAN NAD-dependent malic enzyme, mitochondrial OS=Homo sapiens GN=ME2 PE=1 SV=1	P23368	Cluster-1	25.972	27.3295	27.5516	31.2575	31.92	32.2787	31.7351	25.7298	26.518	26.5852	25.6552	25.972	27.3295	27.5516	31.2575	31.92	32.2787	31.7351	25.7298	26.518	26.5852	25.6552	aerobic respiration;carboxylic acid metabolic process;cellular ketone metabolic process;cellular metabolic process;cellular process;cellular respiration;dicarboxylic acid metabolic process;energy derivation by oxidation of organic compounds;generation of precursor metabolites and energy;malate metabolic process;metabolic process;monocarboxylic acid metabolic process;organic acid metabolic process…	binding;carbon-carbon lyase activity;carboxy-lyase activity;catalytic activity;cation binding;coenzyme binding;cofactor binding;electron carrier activity;ion binding;lyase activity;malate dehydrogenase (decarboxylating) activity;malate dehydrogenase (oxaloacetate-decarboxylating) (NADP+) activity;malate dehydrogenase activity;malic enzyme activity;metal ion binding;NAD binding;nucleotide binding;…	cell part;cytoplasmic part;intracellular membrane-bounded organelle;intracellular organelle;intracellular organelle lumen;intracellular organelle part;intracellular part;membrane-bounded organelle;membrane-enclosed lumen;mitochondrial matrix;mitochondrial part;mitochondrion;organelle;organelle lumen;organelle part	3D-structure;Acetylation;Allostericenzyme;Alternativesplicing;Completeproteome;Directproteinsequencing;Metal-binding;Mitochondrion;NAD;NADP;Oxidoreductase;Polymorphism;Referenceproteome;Transitpeptide		+	27	27	27	60.4	60.4	60.4	65.443	135.95	103	1.71004e-06	0	P23368;Q16798
DNA-directed RNA polymerase II subunit RPB1	POLR2A	RPB1_HUMAN DNA-directed RNA polymerase II subunit RPB1 OS=Homo sapiens GN=POLR2A PE=1 SV=2	P24928	Cluster-1	27.0011	27.3895	27.329	31.0125	31.6339	31.5523	31.1682	27.9186	27.4882	27.6041	27.2238	27.0011	27.3895	27.329	31.0125	31.6339	31.5523	31.1682	27.9186	27.4882	27.6041	27.2238	biological regulation;biosynthetic process;cellular biosynthetic process;cellular macromolecule biosynthetic process;cellular macromolecule metabolic process;cellular metabolic process;cellular nitrogen compound metabolic process;cellular process;cellular response to stimulus;cellular response to stress;developmental process;DNA metabolic process;DNA repair;gene expression;macromolecule biosynthe…	binding;catalytic activity;cation binding;DNA binding;DNA-directed RNA polymerase activity;enzyme binding;ion binding;metal ion binding;nucleic acid binding;nucleotidyltransferase activity;protein binding;RNA polymerase activity;RNA-directed RNA polymerase activity;transferase activity;transferase activity, transferring phosphorus-containing groups;ubiquitin protein ligase binding	cell part;DNA-directed RNA polymerase complex;DNA-directed RNA polymerase II, core complex;intracellular membrane-bounded organelle;intracellular organelle;intracellular organelle part;intracellular part;macromolecular complex;membrane-bounded organelle;nuclear DNA-directed RNA polymerase complex;nuclear part;nucleoplasm;nucleoplasm part;nucleus;organelle;organelle part;protein complex;RNA polyme…	3D-structure;Acetylation;Alternativesplicing;Completeproteome;DNA-binding;DNA-directedRNApolymerase;Magnesium;Metal-binding;Methylation;Nucleotidyltransferase;Nucleus;Phosphoprotein;Polymorphism;Referenceproteome;Repeat;RNA-directedRNApolymerase;Transcription;Transferase;Ublconjugation;Zinc	Actin-ribonucleoprotein complex (POLR2A, GTF2F1, HNRNPU);BRCA1-BARD1-POLR2A complex;BRCA1-core RNA polymerase II complex;BRCA1-RNA polymerase II complex;CAMK2-delta-MASH1 promoter-coactivator complex;CPSF6-EWSR1-ITCH-NUDT21-POLR2A-UBAP2L complex;CPSF6-ITCH-NUDT21-POLR2A complex;CPSF6-ITCH-NUDT21-POLR2A-UBAP2L complex;CSA-POLIIa complex;HES1 promoter corepressor complex;HES1 promoter-Notch enhance…	+	38	38	38	28.4	28.4	28.4	217.17	193.14	96	5.27052e-08	0	P24928
DNA (cytosine-5)-methyltransferase 1	DNMT1	DNMT1_HUMAN DNA (cytosine-5)-methyltransferase 1 OS=Homo sapiens GN=DNMT1 PE=1 SV=2	P26358	Cluster-1	28.0391	27.545	27.5962	28.7943	28.3009	29.2009	29.0574	27.3465	27.6828	27.4867	27.1014	28.0391	27.545	27.5962	28.7943	28.3009	29.2009	29.0574	27.3465	27.6828	27.4867	27.1014	biological regulation;biosynthetic process;cellular biosynthetic process;cellular component organization;cellular component organization at cellular level;cellular component organization or biogenesis;cellular component organization or biogenesis at cellular level;cellular macromolecule biosynthetic process;cellular macromolecule metabolic process;cellular metabolic process;cellular nitrogen comp…	binding;catalytic activity;cation binding;chromatin binding;DNA (cytosine-5-)-methyltransferase activity;DNA binding;DNA-methyltransferase activity;ion binding;metal ion binding;methyl-CpG binding;methyltransferase activity;nucleic acid binding;nucleotide binding;RNA binding;S-adenosylmethionine-dependent methyltransferase activity;sequence-specific DNA binding;transferase activity;transferase ac…	cell part;centromeric heterochromatin;chromatin;chromosomal part;heterochromatin;intracellular membrane-bounded organelle;intracellular organelle;intracellular organelle part;intracellular part;membrane-bounded organelle;nuclear part;nucleoplasm;nucleus;organelle;organelle part;replication fork	3D-structure;Acetylation;Activator;Alternativesplicing;Chromatinregulator;Completeproteome;Deafness;Diseasemutation;DNA-binding;Metal-binding;Methylation;Methyltransferase;Neuropathy;Nucleus;Phosphoprotein;Polymorphism;Referenceproteome;Repeat;Repressor;S-adenosyl-L-methionine;Transcription;Transcriptionregulation;Transferase;Ublconjugation;Zinc;Zinc-finger	DAXX-DNMT1-DMAP1 complex;DNMT1-G9a complex;DNMT1-G9a-PCNA complex;DNMT1-RB1-HDAC1-E2F1 complex;pRb2/p130-multimolecular complex (DNMT1, E2F4, SuV39H1, HDAC1, RBL2);pRb2/p130-multimolecular complex (DNMT1, E2F5, SuV39H1, HDAC1, RBL2);RGS6-DNMT1-DMAP1 complex;TIP5-DNMT-HDAC1 complex	+	18	18	18	13	13	13	183.16	28.754	28	0.000531894	0.000382688	P26358
Glycylpeptide N-tetradecanoyltransferase 1	NMT1	NMT1_HUMAN Glycylpeptide N-tetradecanoyltransferase 1 OS=Homo sapiens GN=NMT1 PE=1 SV=2	P30419	Cluster-1	29.2943	28.3936	28.2823	32.9413	32.4364	32.5806	32.5354	29.3982	29.1652	29.2221	28.5468	29.2943	28.3936	28.2823	32.9413	32.4364	32.5806	32.5354	29.3982	29.1652	29.2221	28.5468	apoptosis;biological regulation;cell death;cell surface receptor linked signaling pathway;cellular component assembly;cellular component assembly at cellular level;cellular component organization;cellular component organization at cellular level;cellular component organization or biogenesis;cellular component organization or biogenesis at cellular level;cellular macromolecule metabolic process;ce…	catalytic activity;glycylpeptide N-tetradecanoyltransferase activity;myristoyltransferase activity;N-acyltransferase activity;transferase activity;transferase activity, transferring acyl groups;transferase activity, transferring acyl groups other than amino-acyl groups	actin cytoskeleton;cell junction;cell part;cytoplasm;cytoplasmic part;cytoskeleton;cytosol;extrinsic to membrane;Golgi apparatus;intracellular membrane-bounded organelle;intracellular non-membrane-bounded organelle;intracellular organelle;intracellular part;membrane;membrane part;membrane-bounded organelle;non-membrane-bounded organelle;organelle;plasma membrane	3D-structure;Acyltransferase;Alternativesplicing;Completeproteome;Cytoplasm;Membrane;Phosphoprotein;Polymorphism;Referenceproteome;Transferase		+	22	22	22	50	50	50	56.806	323.31	130	1.04094e-06	0	P30419;O60551
Replication factor C subunit 4	RFC4	RFC4_HUMAN Replication factor C subunit 4 OS=Homo sapiens GN=RFC4 PE=1 SV=2	P35249	Cluster-1	27.2594	27.8541	28.3725	29.0938	28.8989	29.0713	28.9601	27.8084	26.7229	27.0532	25.3322	27.2594	27.8541	28.3725	29.0938	28.8989	29.0713	28.9601	27.8084	26.7229	27.0532	NaN	anatomical structure homeostasis;base-excision repair;biological regulation;biosynthetic process;cell cycle;cellular biosynthetic process;cellular component organization;cellular component organization at cellular level;cellular component organization or biogenesis;cellular component organization or biogenesis at cellular level;cellular macromolecule biosynthetic process;cellular macromolecule me…	adenyl nucleotide binding;adenyl ribonucleotide binding;ATP binding;binding;DNA binding;nucleic acid binding;nucleotide binding;purine nucleotide binding;purine ribonucleoside triphosphate binding;purine ribonucleotide binding;ribonucleotide binding	cell part;chromosomal part;cytoplasm;DNA replication factor C complex;intracellular membrane-bounded organelle;intracellular organelle;intracellular organelle part;intracellular part;macromolecular complex;membrane-bounded organelle;nuclear part;nucleoplasm;nucleus;organelle;organelle part;protein complex	Acetylation;Alternativesplicing;ATP-binding;Completeproteome;Directproteinsequencing;DNAreplication;Nucleotide-binding;Nucleus;Polymorphism;Referenceproteome	BASC (Ab 80) complex (BRCA1-associated genome surveillance complex);BASC (Ab 81) complex (BRCA1-associated genome surveillance complex);BASC complex (BRCA1-associated genome surveillance complex);BRD4-RFC complex;Checkpoint Rad complex;CHL12-RFC2-5 complex;CTF18-cohesion-RFC complex;CTF18-cohesion-RFC-POLH complex;CTF18-RFC subcomplex;PCNA-CHL12-RFC2-5 complex;PCNA-RFC2-5 complex;Rad17-RFC comple…	+	11	11	11	38.3	38.3	38.3	39.681	123.52	33	0.00544151	0.001312	P35249
Replication factor C subunit 1	RFC1	RFC1_HUMAN Replication factor C subunit 1 OS=Homo sapiens GN=RFC1 PE=1 SV=4	P35251	Cluster-1	26.877	26.4572	27.0348	27.5597	27.2448	27.2378	27.2092	26.161	25.7814	25.8828	26.2397	26.877	26.4572	27.0348	27.5597	27.2448	27.2378	27.2092	26.161	25.7814	25.8828	26.2397	anatomical structure homeostasis;base-excision repair;biological regulation;biosynthetic process;cell cycle;cellular biosynthetic process;cellular component organization;cellular component organization at cellular level;cellular component organization or biogenesis;cellular component organization or biogenesis at cellular level;cellular macromolecule biosynthetic process;cellular macromolecule me…	adenyl nucleotide binding;adenyl ribonucleotide binding;ATP binding;ATPase activity;ATPase activity, coupled;binding;catalytic activity;DNA binding;DNA clamp loader activity;DNA-dependent ATPase activity;double-stranded DNA binding;enzyme activator activity;enzyme regulator activity;hydrolase activity;hydrolase activity, acting on acid anhydrides;hydrolase activity, acting on acid anhydrides, in …	cell junction;cell part;chromosomal part;cytoplasmic part;DNA replication factor C complex;extracellular membrane-bounded organelle;extracellular organelle;extracellular region part;extracellular vesicular exosome;Golgi apparatus;intracellular membrane-bounded organelle;intracellular non-membrane-bounded organelle;intracellular organelle;intracellular organelle part;intracellular part;macromolecu…	3D-structure;Activator;Alternativesplicing;ATP-binding;Completeproteome;Directproteinsequencing;DNA-binding;DNAreplication;Nucleotide-binding;Nucleus;Phosphoprotein;Polymorphism;Referenceproteome;Transcription;Transcriptionregulation	BASC (Ab 80) complex (BRCA1-associated genome surveillance complex);BASC (Ab 81) complex (BRCA1-associated genome surveillance complex);BASC complex (BRCA1-associated genome surveillance complex);BRD4-RFC complex;DNA synthesome complex (13 subunits);DNA synthesome complex (15 subunits);DNA synthesome complex (17 subunits);DNA synthesome core complex;RC complex (Replication competent complex);RC c…	+	9	9	9	11.1	11.1	11.1	128.25	22.341	23	0.000127612	0.000179775	P35251
Myosin-10	MYH10	MYH10_HUMAN Myosin-10 OS=Homo sapiens GN=MYH10 PE=1 SV=3	P35580	Cluster-1	27.743	27.4987	27.1882	28.5938	28.5786	28.9747	28.5657	27.696	27.2681	26.9976	27.9579	27.743	27.4987	27.1882	28.5938	28.5786	28.9747	28.5657	27.696	27.2681	26.9976	27.9579	actin cytoskeleton organization;actin filament-based movement;actin filament-based process;actomyosin structure organization;adult heart development;anatomical structure development;anatomical structure formation involved in morphogenesis;axon guidance;biological adhesion;biological regulation;cardiac cell development;cardiac muscle cell development;cardiac myofibril assembly;cell adhesion;cell c…	actin binding;actin filament binding;actin-dependent ATPase activity;adenyl nucleotide binding;adenyl ribonucleotide binding;ADP binding;ATP binding;ATPase activity;ATPase activity, coupled;binding;catalytic activity;cytoskeletal protein binding;hydrolase activity;hydrolase activity, acting on acid anhydrides;hydrolase activity, acting on acid anhydrides, in phosphorus-containing anhydrides;micro…	actin cytoskeleton;actin filament bundle;actomyosin;axon;cell body;cell cortex;cell division site part;cell part;cell projection;cell projection part;cleavage furrow;cytoplasm;cytoplasmic part;cytoskeletal part;cytoskeleton;cytosol;dendritic spine;extracellular membrane-bounded organelle;extracellular organelle;extracellular region part;extracellular vesicular exosome;growth cone;intracellular me…	3D-structure;Acetylation;Actin-binding;Alternativesplicing;ATP-binding;Calmodulin-binding;Celladhesion;Cellprojection;Cellshape;Coiledcoil;Completeproteome;Motorprotein;Myosin;Nucleotide-binding;Phosphoprotein;Referenceproteome	TLE1 corepressor complex (MASH1 promoter-corepressor complex)	+	34	17	14	19.2	12.3	10.9	229	105.9	55	0.00114115	0.000804598	P35580
Coilin	COIL	COIL_HUMAN Coilin OS=Homo sapiens GN=COIL PE=1 SV=1	P38432	Cluster-1	27.5791	27.5039	28.0319	28.1685	28.7534	29.1615	28.4672	27.463	27.9584	27.6309	27.0276	27.5791	27.5039	28.0319	28.1685	28.7534	29.1615	28.4672	27.463	27.9584	27.6309	27.0276		binding;identical protein binding;protein binding;protein C-terminus binding	Cajal body;cell part;cytoplasm;intracellular membrane-bounded organelle;intracellular non-membrane-bounded organelle;intracellular organelle;intracellular organelle part;intracellular part;membrane;membrane-bounded organelle;non-membrane-bounded organelle;nuclear body;nuclear part;nucleolus;nucleoplasm;nucleoplasm part;nucleus;organelle;organelle part	Completeproteome;Methylation;Nucleus;Phosphoprotein;Referenceproteome;Repeat	TIM50a-coilin complex	+	8	8	8	17.4	17.4	17.4	62.608	42.767	36	0.00716707	0.00231464	P38432
Eukaryotic translation initiation factor 2 subunit 3;Putative eukaryotic translation initiation factor 2 subunit 3-like protein	EIF2S3;EIF2S3L	IF2G_HUMAN Eukaryotic translation initiation factor 2 subunit 3 OS=Homo sapiens GN=EIF2S3 PE=1 SV=3;IF2GL_HUMAN Putative eukaryotic translation initiation factor 2 subunit 3-like protein OS=Homo sapiens GN=EIF2S3L PE=5 SV=2	P41091;Q2VIR3	Cluster-1	27.6173	27.1584	27.4582	29.4088	28.6692	29.1662	29.1136	28.1805	28.2681	28.1882	28.938	27.6173	27.1584	27.4582	29.4088	28.6692	29.1662	29.1136	28.1805	28.2681	28.1882	28.938	biosynthetic process;cellular biosynthetic process;cellular macromolecule biosynthetic process;cellular macromolecule metabolic process;cellular metabolic process;cellular process;cellular protein metabolic process;establishment of localization;gene expression;macromolecule biosynthetic process;macromolecule metabolic process;metabolic process;primary metabolic process;protein metabolic process;t…	binding;catalytic activity;GTP binding;GTPase activity;guanyl nucleotide binding;guanyl ribonucleotide binding;hydrolase activity;hydrolase activity, acting on acid anhydrides;hydrolase activity, acting on acid anhydrides, in phosphorus-containing anhydrides;nucleic acid binding;nucleoside-triphosphatase activity;nucleotide binding;purine nucleotide binding;purine ribonucleoside triphosphate bind…	cell part;cytoplasm;cytoplasmic part;cytosol;extracellular membrane-bounded organelle;extracellular organelle;extracellular region part;extracellular vesicular exosome;intracellular part;membrane-bounded organelle;membrane-bounded vesicle;organelle;vesicle	Acetylation;Alternativesplicing;Completeproteome;Directproteinsequencing;GTP-binding;Initiationfactor;Nucleotide-binding;Phosphoprotein;Polymorphism;Proteinbiosynthesis;Referenceproteome	DNA-PK-Ku-eIF2-NF90-NF45 complex	+	10	10	10	27.5	27.5	27.5	51.109	48.648	35	0.00039642	0.000291971	P41091;Q2VIR3
Caspase-3;Caspase-3 subunit p17;Caspase-3 subunit p12	CASP3	CASP3_HUMAN Caspase-3 OS=Homo sapiens GN=CASP3 PE=1 SV=2	P42574	Cluster-1	26.0427	24.2879	24.8402	26.3556	26.3799	26.962	26.4128	25.5629	25.8204	25.5933	25.4835	26.0427	NaN	24.8402	26.3556	26.3799	26.962	26.4128	25.5629	25.8204	25.5933	25.4835	activation of caspase activity;activation of caspase activity by cytochrome c;anatomical structure development;anatomical structure formation involved in morphogenesis;apoptosis;apoptotic mitochondrial changes;B cell homeostasis;biological regulation;catabolic process;cell death;cell differentiation;cell fate commitment;cell surface receptor linked signaling pathway;cellular catabolic process;cel…	aspartic-type endopeptidase activity;aspartic-type peptidase activity;catalytic activity;cyclin-dependent protein kinase inhibitor activity;cyclin-dependent protein kinase regulator activity;cysteine-type endopeptidase activity;cysteine-type endopeptidase activity involved in apoptotic process;cysteine-type peptidase activity;endopeptidase activity;enzyme inhibitor activity;enzyme regulator activ…	cell part;cytoplasmic part;cytosol;intracellular membrane-bounded organelle;intracellular organelle;intracellular organelle part;intracellular part;membrane;membrane-bounded organelle;nuclear part;nucleoplasm;nucleus;organelle;organelle part;plasma membrane	3D-structure;Acetylation;Apoptosis;Completeproteome;Cytoplasm;Directproteinsequencing;Hydrolase;Phosphoprotein;Polymorphism;Protease;Referenceproteome;S-nitrosylation;Thiolprotease;Zymogen		+	3	3	3	10.5	10.5	10.5	31.608	7.7791	24	0.0118621	0.00305344	P42574
Antigen KI-67	MKI67	KI67_HUMAN Antigen KI-67 OS=Homo sapiens GN=MKI67 PE=1 SV=2	P46013	Cluster-1	34.2235	34.179	34.194	35.6774	35.9751	36.1241	35.6237	35.023	35.1839	35.2266	34.7891	34.2235	34.179	34.194	35.6774	35.9751	36.1241	35.6237	35.023	35.1839	35.2266	34.7891	cell cycle phase;cell cycle process;cell proliferation;cellular process;meiosis	adenyl nucleotide binding;adenyl ribonucleotide binding;ATP binding;binding;nucleotide binding;protein binding;protein C-terminus binding;purine nucleotide binding;purine ribonucleoside triphosphate binding;purine ribonucleotide binding;ribonucleotide binding	cell part;chromosomal part;chromosome;chromosome, centromeric region;condensed chromosome;cytoplasm;intracellular membrane-bounded organelle;intracellular non-membrane-bounded organelle;intracellular organelle;intracellular organelle part;intracellular part;membrane;membrane-bounded organelle;non-membrane-bounded organelle;nuclear part;nucleolus;nucleus;organelle;organelle part	3D-structure;Acetylation;Alternativesplicing;ATP-binding;Cellcycle;Chromosome;Completeproteome;Nucleotide-binding;Nucleus;Phosphoprotein;Polymorphism;Referenceproteome;Repeat		+	224	224	224	74.6	74.6	74.6	358.69	323.31	2118	1.15562e-05	0.000171779	P46013
Probable 28S rRNA (cytosine(4447)-C(5))-methyltransferase	NOP2	NOP2_HUMAN Putative ribosomal RNA methyltransferase NOP2 OS=Homo sapiens GN=NOP2 PE=1 SV=2	P46087	Cluster-1	29.6172	29.4983	29.432	30.0527	30.6581	30.8547	30.1872	28.6097	28.8974	28.8763	28.7545	29.6172	29.4983	29.432	30.0527	30.6581	30.8547	30.1872	28.6097	28.8974	28.8763	28.7545	biological regulation;cellular macromolecule metabolic process;cellular metabolic process;cellular nitrogen compound metabolic process;cellular process;macromolecule metabolic process;metabolic process;ncRNA metabolic process;ncRNA processing;nitrogen compound metabolic process;nucleic acid metabolic process;nucleobase-containing compound metabolic process;positive regulation of biological proces…	catalytic activity;methyltransferase activity;S-adenosylmethionine-dependent methyltransferase activity;transferase activity;transferase activity, transferring one-carbon groups	cell part;intracellular non-membrane-bounded organelle;intracellular organelle;intracellular organelle part;intracellular part;non-membrane-bounded organelle;nuclear part;nucleolus;organelle;organelle part	Acetylation;Alternativesplicing;Citrullination;Completeproteome;Methyltransferase;Nucleus;Phosphoprotein;Polymorphism;Referenceproteome;RNA-binding;rRNAprocessing;S-adenosyl-L-methionine;Transferase		+	16	16	16	24.3	24.3	24.3	89.301	74.108	91	4.99122e-05	0.000146341	P46087
Transcriptional regulator ATRX	ATRX	ATRX_HUMAN Transcriptional regulator ATRX OS=Homo sapiens GN=ATRX PE=1 SV=5	P46100	Cluster-1	27.5263	27.4361	26.8255	28.1852	29.0913	29.1605	28.6066	27.3695	27.5442	27.4852	27.2103	27.5263	27.4361	26.8255	28.1852	29.0913	29.1605	28.6066	27.3695	27.5442	27.4852	27.2103	anatomical structure development;biological regulation;biosynthetic process;cell development;cellular biosynthetic process;cellular component assembly;cellular component assembly at cellular level;cellular component organization;cellular component organization at cellular level;cellular component organization or biogenesis;cellular component organization or biogenesis at cellular level;cellular d…	adenyl nucleotide binding;adenyl ribonucleotide binding;ATP binding;ATPase activity;ATPase activity, coupled;binding;catalytic activity;cation binding;chromatin binding;chromo shadow domain binding;DNA binding;DNA helicase activity;DNA translocase activity;DNA-dependent ATPase activity;helicase activity;histone binding;hydrolase activity;hydrolase activity, acting on acid anhydrides;hydrolase act…	cell part;chromatin;chromatin remodeling complex;chromosomal part;heterochromatin;intracellular membrane-bounded organelle;intracellular organelle;intracellular organelle part;intracellular part;macromolecular complex;membrane-bounded organelle;nuclear body;nuclear chromatin;nuclear chromosome part;nuclear heterochromatin;nuclear part;nucleoplasm;nucleoplasm part;nucleus;organelle;organelle part;…	3D-structure;Acetylation;Alternativesplicing;ATP-binding;Chromatinregulator;Chromosome;Completeproteome;Diseasemutation;DNA-binding;DNAdamage;DNArepair;Helicase;Hydrolase;Mentalretardation;Metal-binding;Nucleotide-binding;Nucleus;Phosphoprotein;Polymorphism;Referenceproteome;Telomere;Transcription;Transcriptionregulation;Zinc;Zinc-finger	ATRX-DAXX complex	+	7	7	7	3.9	3.9	3.9	282.58	20.29	15	0.000650585	0.000395506	P46100
60S ribosomal protein L5	RPL5	RL5_HUMAN 60S ribosomal protein L5 OS=Homo sapiens GN=RPL5 PE=1 SV=3	P46777	Cluster-1	29.682	29.5859	29.6149	31.6152	32.0332	31.7124	32.0005	30.2553	30.1548	29.6851	30.5869	29.682	29.5859	29.6149	31.6152	32.0332	31.7124	32.0005	30.2553	30.1548	29.6851	30.5869	biosynthetic process;catabolic process;cellular biosynthetic process;cellular catabolic process;cellular component biogenesis;cellular component biogenesis at cellular level;cellular component disassembly;cellular component disassembly at cellular level;cellular component organization;cellular component organization at cellular level;cellular component organization or biogenesis;cellular componen…	5S rRNA binding;binding;nucleic acid binding;RNA binding;rRNA binding;structural constituent of ribosome;structural molecule activity	adherens junction;anchoring junction;cell junction;cell part;cell-substrate adherens junction;cell-substrate junction;cytoplasm;cytoplasmic part;cytosol;cytosolic large ribosomal subunit;extracellular membrane-bounded organelle;extracellular organelle;extracellular region part;extracellular vesicular exosome;focal adhesion;intracellular membrane-bounded organelle;intracellular non-membrane-bounde…	3D-structure;Acetylation;Completeproteome;Cytoplasm;Diamond-Blackfananemia;Directproteinsequencing;Diseasemutation;Nucleus;Phosphoprotein;Polymorphism;Referenceproteome;Ribonucleoprotein;Ribosomalprotein;RNA-binding;rRNA-binding	60S ribosomal subunit, cytoplasmic;Nop56p-associated pre-rRNA complex;Ribosome, cytoplasmic	+	14	14	14	45.8	45.8	45.8	34.362	60.852	101	8.30094e-06	3.6036e-05	P46777
60S ribosomal protein L28	RPL28	RL28_HUMAN 60S ribosomal protein L28 OS=Homo sapiens GN=RPL28 PE=1 SV=3	P46779	Cluster-1	26.952	24.4609	25.8133	30.89	30.7291	30.9602	30.6034	29.6027	29.4284	29.5368	28.882	26.952	NaN	NaN	30.89	30.7291	30.9602	30.6034	29.6027	29.4284	29.5368	28.882	biosynthetic process;catabolic process;cellular biosynthetic process;cellular catabolic process;cellular component disassembly;cellular component disassembly at cellular level;cellular component organization;cellular component organization at cellular level;cellular component organization or biogenesis;cellular component organization or biogenesis at cellular level;cellular macromolecular complex…	binding;nucleic acid binding;RNA binding;structural constituent of ribosome;structural molecule activity	cell body;cell part;cell projection;cytoplasm;cytoplasmic part;cytosol;cytosolic large ribosomal subunit;dendrite;extracellular membrane-bounded organelle;extracellular organelle;extracellular region part;extracellular vesicular exosome;intracellular organelle part;intracellular part;large ribosomal subunit;macromolecular complex;membrane;membrane-bounded organelle;membrane-bounded vesicle;neuron…	3D-structure;Acetylation;Alternativesplicing;Completeproteome;Directproteinsequencing;Phosphoprotein;Polymorphism;Referenceproteome;Ribonucleoprotein;Ribosomalprotein	60S ribosomal subunit, cytoplasmic;Nop56p-associated pre-rRNA complex;Ribosome, cytoplasmic;TRBP containing complex (DICER, RPL7A, EIF6, MOV10 and subunits of the 60S ribosomal particle)	+	7	7	7	36.5	36.5	36.5	15.747	87.32	67	2.7117e-05	3.4188e-05	P46779
F-actin-capping protein subunit alpha-2	CAPZA2	CAZA2_HUMAN F-actin-capping protein subunit alpha-2 OS=Homo sapiens GN=CAPZA2 PE=1 SV=3	P47755	Cluster-1	25.1238	24.8355	26.9926	27.5802	27.3694	27.1481	27.2506	24.004	25.806	26.0117	26.2075	NaN	NaN	26.9926	27.5802	27.3694	27.1481	27.2506	NaN	NaN	NaN	NaN	actin filament capping;barbed-end actin filament capping;biological regulation;blood coagulation;cellular component assembly;cellular component movement;cellular component organization;cellular component organization or biogenesis;cellular process;coagulation;defense response;hemostasis;immune response;immune system process;innate immune response;macromolecular complex assembly;macromolecular com…		actin cytoskeleton;cell cortex part;cell part;cortical cytoskeleton;cytoplasmic part;cytoskeletal part;cytoskeleton;cytosol;extracellular membrane-bounded organelle;extracellular organelle;extracellular region;extracellular region part;extracellular vesicular exosome;F-actin capping protein complex;intracellular non-membrane-bounded organelle;intracellular organelle;intracellular organelle part;i…	Acetylation;Actin-binding;Actincapping;Alternativesplicing;Completeproteome;Directproteinsequencing;Referenceproteome		+	4	4	3	17.1	17.1	13.6	32.949	13.049	8	0.0330134	0.00682432	P47755
60S ribosomal protein L29	RPL29	RL29_HUMAN 60S ribosomal protein L29 OS=Homo sapiens GN=RPL29 PE=1 SV=2	P47914	Cluster-1	25.3831	27.9664	27.9745	29.1904	29.548	29.469	29.6312	29.6106	29.57	29.2133	28.6103	NaN	27.9664	27.9745	29.1904	29.548	29.469	29.6312	29.6106	29.57	29.2133	28.6103	biosynthetic process;catabolic process;cellular biosynthetic process;cellular catabolic process;cellular component disassembly;cellular component disassembly at cellular level;cellular component organization;cellular component organization at cellular level;cellular component organization or biogenesis;cellular component organization or biogenesis at cellular level;cellular macromolecular complex…	binding;carbohydrate binding;glycosaminoglycan binding;heparin binding;nucleic acid binding;pattern binding;polysaccharide binding;RNA binding;structural constituent of ribosome;structural molecule activity	cell part;cytoplasmic part;cytosol;cytosolic large ribosomal subunit;intracellular organelle part;intracellular part;large ribosomal subunit;macromolecular complex;membrane;organelle part;ribonucleoprotein complex	3D-structure;Acetylation;Completeproteome;Directproteinsequencing;Heparin-binding;Isopeptidebond;Methylation;Phosphoprotein;Referenceproteome;Repeat;Ribonucleoprotein;Ribosomalprotein;Ublconjugation	60S ribosomal subunit, cytoplasmic;Nop56p-associated pre-rRNA complex;Ribosome, cytoplasmic	+	3	3	3	18.9	18.9	18.9	17.752	7.0695	45	0.0104287	0.0019944	P47914
T-complex protein 1 subunit gamma	CCT3	TCPG_HUMAN T-complex protein 1 subunit gamma OS=Homo sapiens GN=CCT3 PE=1 SV=4	P49368	Cluster-1	29.243	28.9276	29.2619	31.2971	30.9518	31.0874	31.0513	29.8764	29.8537	29.947	30.586	29.243	28.9276	29.2619	31.2971	30.9518	31.0874	31.0513	29.8764	29.8537	29.947	30.586	binding of sperm to zona pellucida;cell recognition;cell-cell recognition;cellular component assembly;cellular component assembly at cellular level;cellular component organization;cellular component organization at cellular level;cellular component organization or biogenesis;cellular component organization or biogenesis at cellular level;cellular macromolecule metabolic process;cellular metabolic…	adenyl nucleotide binding;adenyl ribonucleotide binding;ATP binding;binding;nucleotide binding;protein binding;purine nucleotide binding;purine ribonucleoside triphosphate binding;purine ribonucleotide binding;ribonucleotide binding;unfolded protein binding	cell body;cell part;chaperonin-containing T-complex;cytoplasm;cytoplasmic part;cytoskeletal part;cytoskeleton;cytosol;cytosolic part;extracellular membrane-bounded organelle;extracellular organelle;extracellular region part;extracellular vesicular exosome;intracellular non-membrane-bounded organelle;intracellular organelle;intracellular organelle part;intracellular part;macromolecular complex;mem…	Acetylation;Alternativesplicing;ATP-binding;Chaperone;Completeproteome;Cytoplasm;Directproteinsequencing;Disulfidebond;Nucleotide-binding;Phosphoprotein;Polymorphism;Referenceproteome	CCT micro-complex	+	21	21	21	48.4	48.4	48.4	60.533	174.76	127	2.40397e-05	0.000158192	P49368
GMP synthase [glutamine-hydrolyzing]	GMPS	GUAA_HUMAN GMP synthase [glutamine-hydrolyzing] OS=Homo sapiens GN=GMPS PE=1 SV=1	P49915	Cluster-1	30.1049	30.1618	30.281	31.9739	31.5944	31.5217	31.6306	30.3561	30.1187	29.9224	30.2958	30.1049	30.1618	30.281	31.9739	31.5944	31.5217	31.6306	30.3561	30.1187	29.9224	30.2958	amine metabolic process;biosynthetic process;carboxylic acid metabolic process;cellular amine metabolic process;cellular amino acid metabolic process;cellular aromatic compound metabolic process;cellular biosynthetic process;cellular ketone metabolic process;cellular metabolic process;cellular nitrogen compound biosynthetic process;cellular nitrogen compound metabolic process;cellular process;glu…	adenyl nucleotide binding;adenyl ribonucleotide binding;ATP binding;binding;carbon-nitrogen ligase activity, with glutamine as amido-N-donor;catalytic activity;GMP synthase (glutamine-hydrolyzing) activity;GMP synthase activity;hydrolase activity;hydrolase activity, acting on acid anhydrides;hydrolase activity, acting on acid anhydrides, in phosphorus-containing anhydrides;ligase activity;ligase …	cell part;cytoplasm;cytoplasmic part;cytosol;intracellular part	3D-structure;Acetylation;Alternativesplicing;ATP-binding;Chromosomalrearrangement;Completeproteome;Cytoplasm;Directproteinsequencing;Glutamineamidotransferase;GMPbiosynthesis;Ligase;Nucleotide-binding;Phosphoprotein;Proto-oncogene;Purinebiosynthesis;Referenceproteome		+	31	31	31	60	60	60	76.715	318.01	174	3.09296e-06	4.16667e-05	P49915
Dynamin-2	DNM2	DYN2_HUMAN Dynamin-2 OS=Homo sapiens GN=DNM2 PE=1 SV=2	P50570	Cluster-1	26.1744	26.754	26.449	27.7992	27.781	28.1089	27.8437	24.9958	26.3002	25.6647	24.598	26.1744	26.754	26.449	27.7992	27.781	28.1089	27.8437	NaN	26.3002	25.6647	NaN	anatomical structure morphogenesis;antigen processing and presentation;antigen processing and presentation of exogenous antigen;antigen processing and presentation of exogenous peptide antigen;antigen processing and presentation of exogenous peptide antigen via MHC class II;antigen processing and presentation of peptide antigen;antigen processing and presentation of peptide antigen via MHC class …	binding;catalytic activity;cytoskeletal protein binding;enzyme binding;GTP binding;GTPase activity;guanyl nucleotide binding;guanyl ribonucleotide binding;hydrolase activity;hydrolase activity, acting on acid anhydrides;hydrolase activity, acting on acid anhydrides, in phosphorus-containing anhydrides;identical protein binding;kinase binding;microtubule binding;nucleoside-triphosphatase activity;…	adherens junction;anchoring junction;cell junction;cell part;cell projection;cell projection part;cell-substrate adherens junction;cell-substrate junction;coated pit;cytoplasm;cytoplasmic part;cytoplasmic vesicle membrane;cytoplasmic vesicle part;cytoskeletal part;cytosol;dendritic spine;endocytic vesicle membrane;extracellular membrane-bounded organelle;extracellular organelle;extracellular regi…	3D-structure;Acetylation;Alternativesplicing;Celljunction;Cellmembrane;Charcot-Marie-Toothdisease;Coatedpit;Completeproteome;Cytoplasm;Cytoskeleton;Diseasemutation;Endocytosis;GTP-binding;Hydrolase;Membrane;Microtubule;Motorprotein;Neurodegeneration;Neuropathy;Nitration;Nucleotide-binding;Phosphoprotein;Polymorphism;Postsynapticcellmembrane;Referenceproteome;Synapse	Profilin 2 complex	+	10	10	10	15.2	15.2	15.2	98.063	24.054	22	0.000316666	0.000186047	P50570;Q9UQ16;Q05193
60S ribosomal protein L14	RPL14	RL14_HUMAN 60S ribosomal protein L14 OS=Homo sapiens GN=RPL14 PE=1 SV=4	P50914	Cluster-1	28.7635	29.3028	28.347	31.3671	31.1604	31.2384	31.1276	29.1296	29.1764	29.1258	29.0719	28.7635	29.3028	28.347	31.3671	31.1604	31.2384	31.1276	29.1296	29.1764	29.1258	29.0719	biosynthetic process;catabolic process;cellular biosynthetic process;cellular catabolic process;cellular component biogenesis;cellular component biogenesis at cellular level;cellular component disassembly;cellular component disassembly at cellular level;cellular component organization;cellular component organization at cellular level;cellular component organization or biogenesis;cellular componen…	binding;nucleic acid binding;RNA binding;structural constituent of ribosome;structural molecule activity	cell part;cytoplasm;cytoplasmic part;cytosol;cytosolic large ribosomal subunit;extracellular membrane-bounded organelle;extracellular organelle;extracellular region part;extracellular vesicular exosome;intracellular organelle part;intracellular part;large ribosomal subunit;macromolecular complex;membrane;membrane-bounded organelle;membrane-bounded vesicle;organelle;organelle part;ribonucleoprotei…	3D-structure;Acetylation;Completeproteome;Directproteinsequencing;Phosphoprotein;Polymorphism;Referenceproteome;Repeat;Ribonucleoprotein;Ribosomalprotein;Tripletrepeatexpansion	60S ribosomal subunit, cytoplasmic;Nop56p-associated pre-rRNA complex;Ribosome, cytoplasmic;TRBP containing complex (DICER, RPL7A, EIF6, MOV10 and subunits of the 60S ribosomal particle)	+	8	8	8	32.6	32.6	32.6	23.432	28.408	64	1.92326e-06	0	P50914
Fatty aldehyde dehydrogenase	ALDH3A2	AL3A2_HUMAN Fatty aldehyde dehydrogenase OS=Homo sapiens GN=ALDH3A2 PE=1 SV=1	P51648	Cluster-1	26.9845	27.071	24.3496	29.6453	28.496	29.3765	28.067	27.1379	27.1379	27.3654	27.2124	26.9845	27.071	NaN	29.6453	28.496	29.3765	28.067	27.1379	27.1379	27.3654	27.2124	aging;alcohol catabolic process;alcohol metabolic process;aldehyde catabolic process;anatomical structure development;biological regulation;catabolic process;cellular aldehyde metabolic process;cellular catabolic process;cellular lipid metabolic process;cellular metabolic process;cellular process;cellular response to chemical stimulus;cellular response to oxidative stress;cellular response to sti…	3-chloroallyl aldehyde dehydrogenase activity;alcohol dehydrogenase (NADP+) activity;aldehyde dehydrogenase (NAD) activity;aldehyde dehydrogenase [NAD(P)+] activity;aldo-keto reductase (NADP) activity;benzaldehyde dehydrogenase (NAD+) activity;catalytic activity;long-chain-alcohol oxidase activity;long-chain-aldehyde dehydrogenase activity;oxidoreductase activity;oxidoreductase activity, acting o…	cell part;cytoplasm;cytoplasmic part;cytosol;endoplasmic reticulum;endoplasmic reticulum membrane;endoplasmic reticulum part;extracellular membrane-bounded organelle;extracellular organelle;extracellular region part;extracellular space;extracellular vesicular exosome;integral to membrane;intracellular membrane-bounded organelle;intracellular organelle;intracellular organelle part;intracellular pa…	3D-structure;Acetylation;Alternativesplicing;Cellmembrane;Completeproteome;Cytoplasm;Directproteinsequencing;Diseasemutation;Endoplasmicreticulum;Ichthyosis;Lipoprotein;Membrane;Mentalretardation;NAD;NADP;Oxidoreductase;Palmitate;Phosphoprotein;Polymorphism;Prenylation;Referenceproteome;Transmembrane;Transmembranehelix		+	10	10	10	26.4	26.4	26.4	54.847	44.161	18	0.0105307	0.00193182	P51648;P48448;P30838;P43353
26S proteasome non-ATPase regulatory subunit 7	PSMD7	PSD7_HUMAN 26S proteasome non-ATPase regulatory subunit 7 OS=Homo sapiens GN=PSMD7 PE=1 SV=2	P51665	Cluster-1	24.8565	25.6323	25.0903	29.4468	28.6984	28.1003	28.3043	25.674	24.2655	24.9036	26.5556	NaN	NaN	NaN	29.4468	28.6984	28.1003	28.3043	NaN	NaN	NaN	26.5556	activation of immune response;activation of innate immune response;anaphase-promoting complex-dependent proteasomal ubiquitin-dependent protein catabolic process;antigen processing and presentation;antigen processing and presentation of exogenous antigen;antigen processing and presentation of exogenous peptide antigen;antigen processing and presentation of exogenous peptide antigen via MHC class …	binding;identical protein binding;protein binding;protein dimerization activity;protein homodimerization activity	cell part;cytoplasmic part;cytosol;extracellular membrane-bounded organelle;extracellular organelle;extracellular region part;extracellular vesicular exosome;intracellular membrane-bounded organelle;intracellular organelle;intracellular organelle part;intracellular part;macromolecular complex;membrane;membrane-bounded organelle;membrane-bounded vesicle;nuclear part;nucleoplasm;nucleus;organelle;o…	3D-structure;Acetylation;Completeproteome;Isopeptidebond;Proteasome;Referenceproteome;Ublconjugation	PA700 complex;PA700-20S-PA28 complex	+	6	6	6	29.3	29.3	29.3	37.025	62.285	15	0.000290662	0.000159468	P51665
DNA mismatch repair protein Msh6	MSH6	MSH6_HUMAN DNA mismatch repair protein Msh6 OS=Homo sapiens GN=MSH6 PE=1 SV=2	P52701	Cluster-1	27.6203	27.4964	27.7992	28.2458	27.9344	28.4299	28.4724	27.0098	27.1705	27.8199	27.6899	27.6203	27.4964	27.7992	28.2458	27.9344	28.4299	28.4724	27.0098	27.1705	27.8199	27.6899	B cell activation;B cell activation involved in immune response;biological regulation;cell activation;cell activation involved in immune response;cell cycle process;cellular macromolecule metabolic process;cellular metabolic process;cellular nitrogen compound metabolic process;cellular process;cellular response to stimulus;cellular response to stress;determination of adult lifespan;DNA damage res…	adenyl nucleotide binding;adenyl ribonucleotide binding;ATP binding;ATPase activity;ATPase activity, coupled;binding;catalytic activity;chromatin binding;damaged DNA binding;DNA binding;DNA-dependent ATPase activity;double-stranded DNA binding;guanine/thymine mispair binding;histone binding;hydrolase activity;hydrolase activity, acting on acid anhydrides;hydrolase activity, acting on acid anhydri…	cell part;chromatin;chromosomal part;chromosome;cytoplasm;cytoplasmic part;Golgi apparatus;intracellular membrane-bounded organelle;intracellular non-membrane-bounded organelle;intracellular organelle;intracellular organelle part;intracellular part;macromolecular complex;membrane;membrane-bounded organelle;mismatch repair complex;MutSalpha complex;non-membrane-bounded organelle;nuclear chromatin;…	3D-structure;Acetylation;Alternativesplicing;ATP-binding;Chromosome;Completeproteome;Directproteinsequencing;Diseasemutation;DNA-binding;DNAdamage;DNArepair;Hereditarynonpolyposiscolorectalcancer;Host-virusinteraction;Nucleotide-binding;Nucleus;Phosphoprotein;Polymorphism;Referenceproteome	BASC (Ab 80) complex (BRCA1-associated genome surveillance complex);BASC (Ab C-20) complex (BRCA1-associated genome surveillance complex);BASC complex (BRCA1-associated genome surveillance complex);BRCA1-BARD1-BACH1-DNA damage complex I;GCN5-TRRAP histone acetyltransferase complex;MSH2/6-BLM-p53-RAD51 complex;MSH2-MSH6 complex;MSH2-MSH6-PMS1-MLH1 complex;MSH2-MSH6-PMS2-MLH1 complex;MutS-alpha com…	+	14	14	14	13.1	13.1	13.1	152.78	25.448	37	0.00925861	0.0039262	P52701
F-actin-capping protein subunit alpha-1	CAPZA1	CAZA1_HUMAN F-actin-capping protein subunit alpha-1 OS=Homo sapiens GN=CAPZA1 PE=1 SV=3	P52907	Cluster-1	25.827	24.8002	25.0511	27.0743	26.8977	26.9134	26.7332	24.5506	25.2212	24.6111	25.6557	NaN	NaN	NaN	27.0743	26.8977	26.9134	26.7332	NaN	NaN	NaN	NaN	actin filament capping;barbed-end actin filament capping;biological regulation;blood coagulation;cellular component assembly;cellular component movement;cellular component organization;cellular component organization or biogenesis;cellular process;coagulation;defense response;hemostasis;immune response;immune system process;innate immune response;macromolecular complex assembly;macromolecular com…	actin binding;binding;cytoskeletal protein binding;protein binding	actin cytoskeleton;cell part;cytoplasmic part;cytoskeletal part;cytoskeleton;cytosol;extracellular membrane-bounded organelle;extracellular organelle;extracellular region;extracellular region part;extracellular vesicular exosome;F-actin capping protein complex;intracellular non-membrane-bounded organelle;intracellular organelle;intracellular organelle part;intracellular part;macromolecular comple…	3D-structure;Acetylation;Actin-binding;Actincapping;Completeproteome;Cytoplasm;Cytoskeleton;Directproteinsequencing;Referenceproteome	Dynactin complex (DCTN1, DCTN2, DCTN3, DCTN4, DCTN6, CAPZA1, CAPZB, ACTR1A)	+	3	2	2	14	10.5	10.5	32.922	9.8581	18	0.000494451	0.000222222	P52907
Nucleosome assembly protein 1-like 1	NAP1L1	NP1L1_HUMAN Nucleosome assembly protein 1-like 1 OS=Homo sapiens GN=NAP1L1 PE=1 SV=1	P55209	Cluster-1	30.4398	30.3098	30.5417	31.6065	30.7944	31.056	30.9284	29.662	29.7682	29.6527	30.0133	30.4398	30.3098	30.5417	31.6065	30.7944	31.056	30.9284	29.662	29.7682	29.6527	30.0133	biological regulation;biosynthetic process;cellular biosynthetic process;cellular component assembly;cellular component assembly at cellular level;cellular component organization;cellular component organization at cellular level;cellular component organization or biogenesis;cellular component organization or biogenesis at cellular level;cellular macromolecular complex assembly;cellular macromolec…		cell part;cytoplasmic membrane-bounded vesicle;cytoplasmic part;cytoplasmic vesicle;intracellular membrane-bounded organelle;intracellular organelle;intracellular part;melanosome;membrane;membrane-bounded organelle;membrane-bounded vesicle;nucleus;organelle;pigment granule;vesicle	Acetylation;Alternativesplicing;Completeproteome;Lipoprotein;Methylation;Nucleus;Phosphoprotein;Prenylation;Referenceproteome	Nop56p-associated pre-rRNA complex	+	10	10	8	46.5	46.5	43.7	45.374	306.47	96	0.000232941	0.00021374	P55209
ATP-binding cassette sub-family E member 1	ABCE1	ABCE1_HUMAN ATP-binding cassette sub-family E member 1 OS=Homo sapiens GN=ABCE1 PE=1 SV=1	P61221	Cluster-1	27.3338	27.3953	27.443	29.4783	29.3402	29.6944	29.2498	28.0087	25.5518	28.3182	27.75	27.3338	27.3953	27.443	29.4783	29.3402	29.6944	29.2498	28.0087	NaN	28.3182	27.75	biological regulation;catabolic process;cellular catabolic process;cellular macromolecule catabolic process;cellular macromolecule metabolic process;cellular metabolic process;cellular nitrogen compound metabolic process;cellular process;establishment of localization;macromolecule catabolic process;macromolecule metabolic process;metabolic process;multi-organism process;negative regulation of cat…	adenyl nucleotide binding;adenyl ribonucleotide binding;ATP binding;ATPase activity;binding;catalytic activity;enzyme inhibitor activity;enzyme regulator activity;hydrolase activity;hydrolase activity, acting on acid anhydrides;hydrolase activity, acting on acid anhydrides, in phosphorus-containing anhydrides;iron-sulfur cluster binding;metal cluster binding;nucleoside-triphosphatase activity;nuc…	cell part;cytoplasm;cytoplasmic part;intracellular membrane-bounded organelle;intracellular organelle;intracellular organelle lumen;intracellular organelle part;intracellular part;membrane;membrane-bounded organelle;membrane-enclosed lumen;mitochondrial matrix;mitochondrial part;mitochondrion;organelle;organelle lumen;organelle part	ATP-binding;Chaperone;Completeproteome;Cytoplasm;Host-virusinteraction;Mitochondrion;Nucleotide-binding;Polymorphism;Referenceproteome;Repeat		+	10	10	10	27.4	27.4	27.4	67.314	99.381	37	0.00982117	0.00193457	P61221
40S ribosomal protein S3a	RPS3A	RS3A_HUMAN 40S ribosomal protein S3a OS=Homo sapiens GN=RPS3A PE=1 SV=2	P61247	Cluster-1	31.4326	31.7122	31.5961	33.0829	32.8136	32.71	32.6057	30.8227	30.8111	30.5997	30.8642	31.4326	31.7122	31.5961	33.0829	32.8136	32.71	32.6057	30.8227	30.8111	30.5997	30.8642	biological regulation;biosynthetic process;catabolic process;cell differentiation;cellular biosynthetic process;cellular catabolic process;cellular component disassembly;cellular component disassembly at cellular level;cellular component organization;cellular component organization at cellular level;cellular component organization or biogenesis;cellular component organization or biogenesis at cel…	binding;nucleic acid binding;RNA binding;structural constituent of ribosome;structural molecule activity	adherens junction;anchoring junction;cell junction;cell part;cell-substrate adherens junction;cell-substrate junction;cytoplasm;cytoplasmic part;cytosol;cytosolic small ribosomal subunit;extracellular membrane-bounded organelle;extracellular organelle;extracellular region part;extracellular vesicular exosome;focal adhesion;intracellular membrane-bounded organelle;intracellular non-membrane-bounde…	3D-structure;Acetylation;Completeproteome;Cytoplasm;Differentiation;Directproteinsequencing;Nucleus;Phosphoprotein;Referenceproteome;Ribonucleoprotein;Ribosomalprotein	40S ribosomal subunit, cytoplasmic;Nop56p-associated pre-rRNA complex;Ribosome, cytoplasmic	+	21	21	21	66.3	66.3	66.3	29.945	194.86	164	3.5154e-07	0	P61247
60S ribosomal protein L26;60S ribosomal protein L26-like 1	RPL26;RPL26L1	RL26_HUMAN 60S ribosomal protein L26 OS=Homo sapiens GN=RPL26 PE=1 SV=1;RL26L_HUMAN 60S ribosomal protein L26-like 1 OS=Homo sapiens GN=RPL26L1 PE=1 SV=1	P61254;Q9UNX3	Cluster-1	28.1941	25.8873	25.9258	31.1901	29.992	30.1998	30.2001	28.7029	25.149	24.8512	28.7966	28.1941	NaN	NaN	31.1901	29.992	30.1998	30.2001	28.7029	NaN	NaN	28.7966	biosynthetic process;catabolic process;cellular biosynthetic process;cellular catabolic process;cellular component biogenesis;cellular component biogenesis at cellular level;cellular component disassembly;cellular component disassembly at cellular level;cellular component organization;cellular component organization at cellular level;cellular component organization or biogenesis;cellular componen…	binding;nucleic acid binding;RNA binding;structural constituent of ribosome;structural molecule activity	cell part;cytoplasmic part;cytosol;cytosolic large ribosomal subunit;extracellular membrane-bounded organelle;extracellular organelle;extracellular region part;extracellular vesicular exosome;intracellular organelle part;intracellular part;large ribosomal subunit;macromolecular complex;membrane;membrane-bounded organelle;membrane-bounded vesicle;organelle;organelle part;ribonucleoprotein complex;…	3D-structure;Completeproteome;Diamond-Blackfananemia;Directproteinsequencing;Phosphoprotein;Referenceproteome;Ribonucleoprotein;Ribosomalprotein	60S ribosomal subunit, cytoplasmic;Nop56p-associated pre-rRNA complex;Ribosome, cytoplasmic	+	11	11	11	61.4	61.4	61.4	17.258	19.273	26	0.0162947	0.00254643	P61254;Q9UNX3
60S ribosomal protein L7a	RPL7A	RL7A_HUMAN 60S ribosomal protein L7a OS=Homo sapiens GN=RPL7A PE=1 SV=2	P62424	Cluster-1	28.8197	28.912	28.901	30.6642	30.5579	30.6708	30.5334	29.922	30.2261	29.9567	29.9058	28.8197	28.912	28.901	30.6642	30.5579	30.6708	30.5334	29.922	30.2261	29.9567	29.9058	biosynthetic process;catabolic process;cellular biosynthetic process;cellular catabolic process;cellular component biogenesis;cellular component biogenesis at cellular level;cellular component disassembly;cellular component disassembly at cellular level;cellular component organization;cellular component organization at cellular level;cellular component organization or biogenesis;cellular componen…	binding;nucleic acid binding;RNA binding;structural constituent of ribosome;structural molecule activity	adherens junction;anchoring junction;cell junction;cell part;cell-substrate adherens junction;cell-substrate junction;cytoplasm;cytoplasmic part;cytosol;cytosolic large ribosomal subunit;extracellular membrane-bounded organelle;extracellular organelle;extracellular region part;extracellular vesicular exosome;focal adhesion;intracellular membrane-bounded organelle;intracellular non-membrane-bounde…	3D-structure;Acetylation;Chromosomalrearrangement;Completeproteome;Polymorphism;Referenceproteome;Ribonucleoprotein;Ribosomalprotein	60S ribosomal subunit, cytoplasmic;Nop56p-associated pre-rRNA complex;Ribosome, cytoplasmic;TRBP containing complex (DICER, RPL7A, EIF6, MOV10 and subunits of the 60S ribosomal particle);TRBP containing complex (DICER, TRBP, AGO2, RPL7A, EIF6, MOV10)	+	12	12	12	45.5	45.5	45.5	29.995	60.698	85	7.88184e-08	0	P62424
40S ribosomal protein S6	RPS6	RS6_HUMAN 40S ribosomal protein S6 OS=Homo sapiens GN=RPS6 PE=1 SV=1	P62753	Cluster-1	28.5521	28.405	28.8963	30.4819	30.3809	30.4619	30.6978	29.8652	30.2118	29.9947	29.9066	28.5521	28.405	28.8963	30.4819	30.3809	30.4619	30.6978	29.8652	30.2118	29.9947	29.9066	activation-induced cell death of T cells;anatomical structure development;anatomical structure morphogenesis;apoptosis;biological regulation;biosynthetic process;carbohydrate homeostasis;catabolic process;cell activation;cell activation involved in immune response;cell cycle checkpoint;cell cycle phase;cell cycle process;cell death;cell development;cell differentiation;cell proliferation;cell sur…	binding;enzyme binding;kinase binding;protein binding;protein kinase binding;structural constituent of ribosome;structural molecule activity	cell body;cell part;cell projection;cytoplasm;cytoplasmic part;cytosol;cytosolic small ribosomal subunit;dendrite;intracellular membrane-bounded organelle;intracellular non-membrane-bounded organelle;intracellular organelle;intracellular organelle part;intracellular part;macromolecular complex;membrane;membrane-bounded organelle;neuron projection;non-membrane-bounded organelle;nuclear part;nucleo…	3D-structure;Acetylation;Completeproteome;Directproteinsequencing;Phosphoprotein;Polymorphism;Referenceproteome;Ribonucleoprotein;Ribosomalprotein	40S ribosomal subunit, cytoplasmic;Nop56p-associated pre-rRNA complex;Ribosome, cytoplasmic	+	11	11	11	38.2	38.2	38.2	28.68	62.484	93	2.19937e-06	0	P62753
Histone H4	HIST1H4A	H4_HUMAN Histone H4 OS=Homo sapiens GN=HIST1H4A PE=1 SV=2	P62805	Cluster-1	33.0672	33.0907	33.139	33.492	33.7418	33.744	33.74	33.1856	33.4996	33.2654	33.2102	33.0672	33.0907	33.139	33.492	33.7418	33.744	33.74	33.1856	33.4996	33.2654	33.2102	anatomical structure homeostasis;ATP-dependent chromatin remodeling;biological regulation;cell cycle;cellular component assembly;cellular component assembly at cellular level;cellular component organization;cellular component organization at cellular level;cellular component organization or biogenesis;cellular component organization or biogenesis at cellular level;cellular macromolecular complex …	binding;catalytic activity;demethylase activity;DNA binding;histone binding;histone demethylase activity;histone demethylase activity (H4-K20 specific);nucleic acid binding;protein binding	cell part;chromosomal part;chromosome;extracellular membrane-bounded organelle;extracellular organelle;extracellular region;extracellular region part;extracellular vesicular exosome;intracellular membrane-bounded organelle;intracellular non-membrane-bounded organelle;intracellular organelle;intracellular organelle part;intracellular part;macromolecular complex;membrane;membrane-bounded organelle;…	3D-structure;Acetylation;Chromosomalrearrangement;Chromosome;Citrullination;Completeproteome;Directproteinsequencing;DNA-binding;Isopeptidebond;Methylation;Nucleosomecore;Nucleus;Phosphoprotein;Polymorphism;Referenceproteome;Ublconjugation	H2AX complex II;H2AX complex, isolated from cells without IR exposure;Histone H3.1 complex;Histone H3.3 complex;MASH1 promoter-coactivator complex	+	10	10	10	60.2	60.2	60.2	11.367	78.839	147	0.000515014	0.00142373	P62805
GTP-binding nuclear protein Ran	RAN	RAN_HUMAN GTP-binding nuclear protein Ran OS=Homo sapiens GN=RAN PE=1 SV=3	P62826	Cluster-1	29.154	29.9394	29.4131	30.8448	30.7881	30.8787	30.4924	29.9389	30.0237	29.9033	29.6376	29.154	29.9394	29.4131	30.8448	30.7881	30.8787	30.4924	29.9389	30.0237	29.9033	29.6376	actin cytoskeleton organization;actin filament-based process;anatomical structure development;androgen receptor signaling pathway;biological regulation;cell cycle phase;cell cycle process;cell development;cell division;cellular component organization;cellular component organization at cellular level;cellular component organization or biogenesis;cellular component organization or biogenesis at cel…	androgen receptor binding;binding;catalytic activity;chromatin binding;GDP binding;GTP binding;GTPase activity;guanyl nucleotide binding;guanyl ribonucleotide binding;hormone receptor binding;hydrolase activity;hydrolase activity, acting on acid anhydrides;hydrolase activity, acting on acid anhydrides, in phosphorus-containing anhydrides;nuclear hormone receptor binding;nucleoside-triphosphatase …	cell part;centriole;cytoplasm;cytoplasmic membrane-bounded vesicle;cytoplasmic part;cytoplasmic vesicle;cytoskeletal part;cytosol;endosome;extracellular membrane-bounded organelle;extracellular organelle;extracellular region part;extracellular vesicular exosome;intracellular membrane-bounded organelle;intracellular non-membrane-bounded organelle;intracellular organelle;intracellular organelle par…	3D-structure;Acetylation;Cellcycle;Celldivision;Completeproteome;Cytoplasm;Directproteinsequencing;GTP-binding;Host-virusinteraction;Isopeptidebond;Mitosis;Nucleotide-binding;Nucleus;Polymorphism;Proteintransport;Referenceproteome;Transport;Ublconjugation	ALL-1 supercomplex;CRM1-RAN-PHAX-CBC complex (cap binding complex);IPO13-RAN-EIF1AX complex;RANBP1-RAN-KPNB1 complex;Snurportin-CRM1-RanGTP complex;TNPO2-RAN-NXF1 complex	+	11	11	11	42.6	42.6	42.6	24.423	50.805	62	0.00042357	0.000451327	P62826
Protein FAM193A	FAM193A	F193A_HUMAN Protein FAM193A OS=Homo sapiens GN=FAM193A PE=1 SV=2	P78312	Cluster-1	27.1289	27.1919	27.6019	29.1625	29.0286	29.1048	29.0946	24.6913	25.8096	25.6693	26.5261	27.1289	27.1919	27.6019	29.1625	29.0286	29.1048	29.0946	NaN	NaN	NaN	26.5261				Alternativesplicing;Coiledcoil;Completeproteome;Phosphoprotein;Polymorphism;Referenceproteome		+	12	12	12	12	12	12	139.99	41.992	24	2.86287e-05	0.000145985	P78312
T-complex protein 1 subunit beta	CCT2	TCPB_HUMAN T-complex protein 1 subunit beta OS=Homo sapiens GN=CCT2 PE=1 SV=4	P78371	Cluster-1	30.5011	30.5291	30.6756	31.1323	31.0759	30.9494	30.8504	30.8534	30.8039	30.5681	30.7846	30.5011	30.5291	30.6756	31.1323	31.0759	30.9494	30.8504	30.8534	30.8039	30.5681	30.7846	binding of sperm to zona pellucida;cell recognition;cell-cell recognition;cellular component assembly;cellular component assembly at cellular level;cellular component organization;cellular component organization at cellular level;cellular component organization or biogenesis;cellular component organization or biogenesis at cellular level;cellular macromolecular complex assembly;cellular macromole…	adenyl nucleotide binding;adenyl ribonucleotide binding;ATP binding;binding;enzyme binding;nucleotide binding;protein binding;purine nucleotide binding;purine ribonucleoside triphosphate binding;purine ribonucleotide binding;ribonucleotide binding;ubiquitin protein ligase binding;unfolded protein binding	cell body;cell part;chaperonin-containing T-complex;cytoplasm;cytoplasmic part;cytoskeletal part;cytosol;cytosolic part;extracellular membrane-bounded organelle;extracellular organelle;extracellular region part;extracellular vesicular exosome;intracellular organelle part;intracellular part;macromolecular complex;membrane-bounded organelle;membrane-bounded vesicle;microtubule;organelle;organelle p…	Acetylation;Alternativesplicing;ATP-binding;Chaperone;Completeproteome;Cytoplasm;Directproteinsequencing;Nucleotide-binding;Phosphoprotein;Referenceproteome	CCT micro-complex	+	24	24	24	59.1	59.1	59.1	57.488	234.87	205	0.0042143	0.00777333	P78371
DNA-dependent protein kinase catalytic subunit	PRKDC	PRKDC_HUMAN DNA-dependent protein kinase catalytic subunit OS=Homo sapiens GN=PRKDC PE=1 SV=3	P78527	Cluster-1	30.4821	30.2752	30.644	31.5705	32.2489	32.4439	31.8385	30.6959	31.0315	30.8565	31.0594	30.4821	30.2752	30.644	31.5705	32.2489	32.4439	31.8385	30.6959	31.0315	30.8565	31.0594	anatomical structure development;anatomical structure formation involved in morphogenesis;anatomical structure homeostasis;anterior/posterior pattern specification;B cell lineage commitment;biological regulation;brain development;cell activation;cell death;cell differentiation;cell fate commitment;cellular component organization;cellular component organization at cellular level;cellular component…	adenyl nucleotide binding;adenyl ribonucleotide binding;ATP binding;binding;catalytic activity;DNA binding;DNA-dependent protein kinase activity;kinase activity;nucleic acid binding;nucleotide binding;phosphotransferase activity, alcohol group as acceptor;protein binding;protein kinase activity;protein serine/threonine kinase activity;purine nucleotide binding;purine ribonucleoside triphosphate b…	cell part;cytoplasmic part;cytosol;DNA-dependent protein kinase-DNA ligase 4 complex;intracellular non-membrane-bounded organelle;intracellular organelle;intracellular organelle part;intracellular part;macromolecular complex;membrane;nonhomologous end joining complex;non-membrane-bounded organelle;nuclear part;nucleolus;nucleoplasm;nucleoplasm part;organelle;organelle part;protein complex;transcr…	Acetylation;Alternativesplicing;ATP-binding;Biologicalrhythms;Completeproteome;Diseasemutation;DNA-binding;DNAdamage;DNArecombination;DNArepair;Kinase;Nucleotide-binding;Nucleus;Phosphoprotein;Polymorphism;Referenceproteome;Repeat;SCID;Serine/threonine-proteinkinase;TPRrepeat;Transferase;Ublconjugation	Artemis-DNA-PK complex;CDC5L complex;DHX9-ADAR-vigilin-DNA-PK-Ku antigen complex;DNA-PK-Ku antigen complex;DNA-PK-Ku complex;DNA-PK-Ku-eIF2-NF90-NF45 complex;MGC1-DNA-PKcs-Ku complex;NCOA6-DNA-PK-Ku-PARP1 complex;Vigilin-DNA-PK-Ku antigen complex	+	92	92	92	26.6	26.6	26.6	469.08	323.31	316	0.000189696	0.000177778	P78527
60S ribosomal protein L24	RPL24	RL24_HUMAN 60S ribosomal protein L24 OS=Homo sapiens GN=RPL24 PE=1 SV=1	P83731	Cluster-1	29.9954	28.8984	29.956	32.3348	31.9582	31.9745	31.7568	29.3644	29.3869	29.1771	29.4103	29.9954	28.8984	29.956	32.3348	31.9582	31.9745	31.7568	29.3644	29.3869	29.1771	29.4103	anatomical structure development;axon guidance;biological regulation;biosynthetic process;catabolic process;cell cycle checkpoint;cell cycle process;cellular biosynthetic process;cellular catabolic process;cellular component assembly;cellular component assembly at cellular level;cellular component disassembly;cellular component disassembly at cellular level;cellular component organization;cellula…	binding;nucleic acid binding;RNA binding;structural constituent of ribosome;structural molecule activity	cell part;cytoplasmic part;cytosol;cytosolic large ribosomal subunit;extracellular membrane-bounded organelle;extracellular organelle;extracellular region part;extracellular vesicular exosome;intracellular organelle part;intracellular part;large ribosomal subunit;macromolecular complex;membrane;membrane-bounded organelle;membrane-bounded vesicle;organelle;organelle part;ribonucleoprotein complex;…	3D-structure;Acetylation;Completeproteome;Directproteinsequencing;Phosphoprotein;Referenceproteome;Ribonucleoprotein;Ribosomalprotein	60S ribosomal subunit, cytoplasmic;Nop56p-associated pre-rRNA complex;Ribosome, cytoplasmic	+	14	14	14	50.3	50.3	50.3	17.779	44.893	92	9.5264e-06	0	P83731
Chromobox protein homolog 1	CBX1	CBX1_HUMAN Chromobox protein homolog 1 OS=Homo sapiens GN=CBX1 PE=1 SV=1	P83916	Cluster-1	27.3557	26.1167	27.2276	28.9757	29.0653	28.7745	28.771	25.5487	26.1991	25.6675	26.1806	27.3557	26.1167	27.2276	28.9757	29.0653	28.7745	28.771	25.5487	26.1991	25.6675	26.1806	biological regulation;negative regulation of biological process;negative regulation of biosynthetic process;negative regulation of cellular biosynthetic process;negative regulation of cellular macromolecule biosynthetic process;negative regulation of cellular metabolic process;negative regulation of cellular process;negative regulation of gene expression;negative regulation of macromolecule biosy…	binding;chromatin binding;enzyme binding;protein binding	cell part;centromeric heterochromatin;chromatin;chromocenter;chromosomal part;chromosome, centromeric region;cytoskeletal part;female pronucleus;heterochromatin;intracellular membrane-bounded organelle;intracellular non-membrane-bounded organelle;intracellular organelle;intracellular organelle part;intracellular part;male pronucleus;membrane-bounded organelle;non-membrane-bounded organelle;nuclea…	3D-structure;Completeproteome;Directproteinsequencing;Nucleus;Phosphoprotein;Referenceproteome;Repeat;Ublconjugation		+	6	6	5	34.6	34.6	25.9	21.418	68.89	30	2.07311e-05	0.000122137	P83916
Heterogeneous nuclear ribonucleoprotein U	HNRNPU	HNRPU_HUMAN Heterogeneous nuclear ribonucleoprotein U OS=Homo sapiens GN=HNRNPU PE=1 SV=6	Q00839	Cluster-1	32.9303	32.5942	32.4028	33.7613	33.8955	34.0917	33.7959	32.3685	32.8444	32.5902	32.534	32.9303	32.5942	32.4028	33.7613	33.8955	34.0917	33.7959	32.3685	32.8444	32.5902	32.534	biological regulation;cell differentiation;cellular developmental process;cellular macromolecule metabolic process;cellular metabolic process;cellular nitrogen compound metabolic process;cellular process;circadian regulation of gene expression;circadian rhythm;CRD-mediated mRNA stabilization;developmental process;gene expression;macromolecule metabolic process;metabolic process;mRNA metabolic pro…	adenyl nucleotide binding;adenyl ribonucleotide binding;ATP binding;binding;core promoter binding;DNA binding;nucleic acid binding;nucleotide binding;purine nucleotide binding;purine ribonucleoside triphosphate binding;purine ribonucleotide binding;regulatory region DNA binding;regulatory region nucleic acid binding;ribonucleotide binding;RNA binding;transcription regulatory region DNA binding	catalytic step 2 spliceosome;cell part;cell surface;CRD-mediated mRNA stability complex;cytoplasmic part;intracellular membrane-bounded organelle;intracellular organelle;intracellular organelle part;intracellular part;macromolecular complex;membrane;membrane-bounded organelle;nuclear part;nucleoplasm;nucleus;organelle;organelle part;protein complex;ribonucleoprotein complex;spliceosomal complex	3D-structure;Acetylation;Alternativesplicing;ATP-binding;Biologicalrhythms;Citrullination;Completeproteome;Cytoplasm;Directproteinsequencing;DNA-binding;Methylation;mRNAprocessing;mRNAsplicing;Nucleotide-binding;Nucleus;Phosphoprotein;Polymorphism;Referenceproteome;Ribonucleoprotein;RNA-binding;Spliceosome	Actin-ribonucleoprotein complex (POLR2A, GTF2F1, HNRNPU);C complex spliceosome;DGCR8 multiprotein complex;Emerin complex 24;Emerin complex 52;GR-hnRNP U complex;Large Drosha complex;Nop56p-associated pre-rRNA complex;SNW1 complex	+	41	41	41	48	48	48	90.583	323.31	414	2.78039e-05	0.000161435	Q00839
ATP-dependent 6-phosphofructokinase, platelet type	PFKP	K6PP_HUMAN 6-phosphofructokinase type C OS=Homo sapiens GN=PFKP PE=1 SV=2	Q01813	Cluster-1	26.2067	27.3664	27.646	29.5641	30.434	30.2915	30.295	28.7289	29.1264	28.7801	29.4683	26.2067	27.3664	27.646	29.5641	30.434	30.2915	30.295	28.7289	29.1264	28.7801	29.4683	alcohol metabolic process;carbohydrate metabolic process;carbohydrate phosphorylation;cellular carbohydrate metabolic process;cellular metabolic process;cellular process;fructose 6-phosphate metabolic process;fructose metabolic process;glucose metabolic process;hexose metabolic process;metabolic process;monosaccharide metabolic process;phosphate-containing compound metabolic process;phosphorus me…	6-phosphofructokinase activity;adenyl nucleotide binding;adenyl ribonucleotide binding;ATP binding;binding;carbohydrate kinase activity;catalytic activity;cation binding;ion binding;kinase activity;metal ion binding;nucleotide binding;phosphofructokinase activity;phosphotransferase activity, alcohol group as acceptor;protein binding;protein complex binding;purine nucleotide binding;purine ribonuc…	cell part;cytoplasmic part;cytosol;extracellular membrane-bounded organelle;extracellular organelle;extracellular region part;extracellular vesicular exosome;intracellular membrane-bounded organelle;intracellular organelle;intracellular part;membrane;membrane-bounded organelle;membrane-bounded vesicle;nucleus;organelle;vesicle	Acetylation;Allostericenzyme;Alternativesplicing;ATP-binding;Completeproteome;Cytoplasm;Glycolysis;Glycoprotein;Kinase;Magnesium;Metal-binding;Nucleotide-binding;Phosphoprotein;Referenceproteome;Transferase		+	23	19	19	33.2	28.3	28.3	85.595	81.826	80	0.000139026	0.000155039	Q01813
Dystonin	DST	DYST_HUMAN Dystonin OS=Homo sapiens GN=DST PE=1 SV=4	Q03001	Cluster-1	29.2616	29.6573	29.3692	30.2335	30.4148	30.2787	29.9415	29.4921	29.2772	29.4689	29.1841	29.2616	29.6573	29.3692	30.2335	30.4148	30.2787	29.9415	29.4921	29.2772	29.4689	29.1841	activation of JUN kinase activity;activation of MAPK activity;activation of protein kinase activity;anatomical structure development;anatomical structure formation involved in morphogenesis;anatomical structure morphogenesis;anterior/posterior pattern specification;apoptosis;axial mesoderm formation;axis specification;biological adhesion;biological regulation;canonical Wnt receptor signaling path…	armadillo repeat domain binding;beta-catenin binding;binding;calcium ion binding;cation binding;cytoskeletal protein binding;enzyme activator activity;enzyme binding;enzyme regulator activity;GTPase activator activity;GTPase regulator activity;identical protein binding;integrin binding;ion binding;I-SMAD binding;kinase binding;metal ion binding;microtubule binding;microtubule plus-end binding;mol…	actin cytoskeleton;adherens junction;anchoring junction;axon;basal plasma membrane;basement membrane;beta-catenin destruction complex;cell cortex;cell junction;cell leading edge;cell part;cell periphery;cell projection;cell-substrate adherens junction;cell-substrate junction;contractile fiber part;cytoplasm;cytoplasmic membrane-bounded vesicle;cytoplasmic microtubule;cytoplasmic part;cytoplasmic …	3D-structure;Actin-binding;ADP-ribosylation;Alternativepromoterusage;Alternativesplicing;Apoptosis;Calcium;Celladhesion;Celljunction;Cellmembrane;Cellprojection;Coiledcoil;Completeproteome;Cytoplasm;Cytoskeleton;Developmentalprotein;Diseasemutation;Endoplasmicreticulum;Epidermolysisbullosa;Intermediatefilament;Isopeptidebond;Lipoprotein;Membrane;Metal-binding;Microtubule;Muscleprotein;Neuropathy;…	APC-Axin-1-beta-catenin complex;AXIN-APC-betaCatenin-GSK3B complex;AXIN-MEKK4-CCD1 complex;Axin-p53-HIPK2 complex;Axin-PP2A A-PP2A C-GSK3-beta-beta-catenin complex;Axin-SMAD3 complex;DAXX-AXIN complex;Daxx-Axin-p53 complex;DAXX-Axin-p53-HIPK2 complex;TGF-beta receptor I-Axin-SMAD3 complex	+	40	40	36	7	7	6.5	860.65	230.12	127	0.000310542	0.00060251	Q03001;O15169
Glutamine--fructose-6-phosphate aminotransferase [isomerizing] 1	GFPT1	GFPT1_HUMAN Glutamine--fructose-6-phosphate aminotransferase [isomerizing] 1 OS=Homo sapiens GN=GFPT1 PE=1 SV=3	Q06210	Cluster-1	27.8204	27.1011	27.053	30.6439	29.7668	29.6222	30.484	28.6893	28.3229	28.5125	29.0985	27.8204	27.1011	27.053	30.6439	29.7668	29.6222	30.484	28.6893	28.3229	28.5125	29.0985	alcohol biosynthetic process;alcohol metabolic process;amine metabolic process;amino sugar biosynthetic process;amino sugar metabolic process;biological regulation;biosynthetic process;carbohydrate biosynthetic process;carbohydrate metabolic process;carboxylic acid metabolic process;cellular amine metabolic process;cellular amino acid metabolic process;cellular biosynthetic process;cellular carbo…	amine binding;amino acid binding;binding;carbohydrate binding;carboxylic acid binding;catalytic activity;glutamine-fructose-6-phosphate transaminase (isomerizing) activity;transaminase activity;transferase activity;transferase activity, transferring nitrogenous groups	cell part;cytoplasmic part;cytosol;extracellular membrane-bounded organelle;extracellular organelle;extracellular region part;extracellular vesicular exosome;intracellular part;membrane-bounded organelle;membrane-bounded vesicle;organelle;vesicle	3D-structure;Alternativesplicing;Aminotransferase;Biologicalrhythms;Completeproteome;Congenitalmyasthenicsyndrome;Diseasemutation;Glutamineamidotransferase;Phosphoprotein;Polymorphism;Referenceproteome;Repeat;Transferase		+	19	19	19	33.8	33.8	33.8	78.806	104.74	31	9.04432e-05	0.00016	Q06210;O94808
Cingulin-like protein 1	CGNL1	CGNL1_HUMAN Cingulin-like protein 1 OS=Homo sapiens GN=CGNL1 PE=1 SV=2	Q0VF96	Cluster-1	26.9064	25.3451	24.1767	28.3839	27.436	27.9848	27.3697	26.7794	27.0951	27.0939	26.3991	26.9064	25.3451	24.1767	28.3839	27.436	27.9848	27.3697	26.7794	27.0951	27.0939	26.3991		catalytic activity;hydrolase activity;hydrolase activity, acting on acid anhydrides;hydrolase activity, acting on acid anhydrides, in phosphorus-containing anhydrides;motor activity;nucleoside-triphosphatase activity;pyrophosphatase activity	cell junction;cell part;cell-cell junction;cytoskeletal part;intracellular organelle part;intracellular part;macromolecular complex;myosin complex;occluding junction;organelle part;protein complex;tight junction	Alternativesplicing;Celljunction;Chromosomalrearrangement;Coiledcoil;Completeproteome;Phosphoprotein;Polymorphism;Referenceproteome;Tightjunction		+	3	3	3	2.5	2.5	2.5	149.08	2.9981	14	0.0135604	0.00269323	Q0VF96
Interleukin enhancer-binding factor 3	ILF3	ILF3_HUMAN Interleukin enhancer-binding factor 3 OS=Homo sapiens GN=ILF3 PE=1 SV=3	Q12906	Cluster-1	30.6758	30.719	30.6844	30.9906	30.9183	31.1273	30.9337	30.2083	30.3808	30.333	30.2477	30.6758	30.719	30.6844	30.9906	30.9183	31.1273	30.9337	30.2083	30.3808	30.333	30.2477	biological regulation;biosynthetic process;cellular biosynthetic process;cellular macromolecule biosynthetic process;cellular macromolecule metabolic process;cellular metabolic process;cellular nitrogen compound metabolic process;cellular process;cellular protein metabolic process;defense response;defense response to virus;immune effector process;immune system process;macromolecule biosynthetic p…	binding;DNA binding;double-stranded RNA binding;nucleic acid binding;RNA binding	cell part;cytoplasm;cytoplasmic part;intracellular membrane-bounded organelle;intracellular non-membrane-bounded organelle;intracellular organelle;intracellular organelle part;intracellular part;macromolecular complex;membrane;membrane-bounded organelle;mitochondrion;non-membrane-bounded organelle;nuclear part;nucleolus;nucleoplasm;nucleus;organelle;organelle part;ribonucleoprotein complex	3D-structure;Acetylation;Alternativesplicing;Antiviraldefense;Completeproteome;Cytoplasm;Directproteinsequencing;DNA-binding;Methylation;Nucleus;Phosphoprotein;Polymorphism;Referenceproteome;Repeat;RNA-binding;Transcription;Transcriptionregulation	DGCR8 multiprotein complex;DGCR8-ILF3 complex;DNA-PK-Ku-eIF2-NF90-NF45 complex;Emerin complex 52;ILF3-XPO5 complex;Large Drosha complex;Nop56p-associated pre-rRNA complex	+	23	23	21	33	33	31.1	95.337	219.35	113	4.19789e-06	0.000178344	Q12906
Heat shock protein 75 kDa, mitochondrial	TRAP1	TRAP1_HUMAN Heat shock protein 75 kDa, mitochondrial OS=Homo sapiens GN=TRAP1 PE=1 SV=3	Q12931	Cluster-1	25.302	24.62	27.1225	27.9199	28.6997	28.5282	28.4194	27.396	27.4927	27.4313	27.714	NaN	NaN	27.1225	27.9199	28.6997	28.5282	28.4194	27.396	27.4927	27.4313	27.714	biological regulation;cellular macromolecule metabolic process;cellular metabolic process;cellular process;cellular protein metabolic process;chaperone-mediated protein folding;macromolecule metabolic process;metabolic process;posttranscriptional regulation of gene expression;primary metabolic process;protein folding;protein metabolic process;regulation of biological process;regulation of biosynt…	adenyl nucleotide binding;adenyl ribonucleotide binding;ATP binding;binding;cytokine receptor binding;enzyme binding;kinase binding;nucleotide binding;protein binding;protein kinase binding;purine nucleotide binding;purine ribonucleoside triphosphate binding;purine ribonucleotide binding;receptor binding;ribonucleotide binding;tumor necrosis factor receptor binding;tumor necrosis factor receptor …	cell part;cytoplasmic part;extracellular membrane-bounded organelle;extracellular organelle;extracellular region part;extracellular vesicular exosome;intracellular membrane-bounded organelle;intracellular organelle;intracellular organelle lumen;intracellular organelle part;intracellular part;lipid particle;membrane;membrane-bounded organelle;membrane-bounded vesicle;membrane-enclosed lumen;mitoch…	Acetylation;Alternativesplicing;ATP-binding;Chaperone;Completeproteome;Membrane;Mitochondrion;Mitochondrioninnermembrane;Nucleotide-binding;Phosphoprotein;Polymorphism;Referenceproteome;Transitpeptide	17S U2 snRNP	+	13	13	13	24	24	24	80.109	63.429	46	0.00263186	0.000896296	Q12931
Probable ATP-dependent RNA helicase DDX10	DDX10	DDX10_HUMAN Probable ATP-dependent RNA helicase DDX10 OS=Homo sapiens GN=DDX10 PE=1 SV=2	Q13206	Cluster-1	28.403	28.18	28.4722	29.6731	30.239	30.4743	29.5643	28.0921	28.0234	28.241	28.1042	28.403	28.18	28.4722	29.6731	30.239	30.4743	29.5643	28.0921	28.0234	28.241	28.1042	cellular macromolecule metabolic process;cellular metabolic process;cellular nitrogen compound metabolic process;cellular process;macromolecule metabolic process;metabolic process;nitrogen compound metabolic process;nucleic acid metabolic process;nucleobase-containing compound metabolic process;primary metabolic process;RNA metabolic process;RNA secondary structure unwinding	adenyl nucleotide binding;adenyl ribonucleotide binding;ATP binding;ATPase activity;ATPase activity, coupled;ATP-dependent helicase activity;ATP-dependent RNA helicase activity;binding;catalytic activity;helicase activity;hydrolase activity;hydrolase activity, acting on acid anhydrides;hydrolase activity, acting on acid anhydrides, in phosphorus-containing anhydrides;nucleoside-triphosphatase act…	cell part;cytoplasm;intracellular non-membrane-bounded organelle;intracellular organelle;intracellular organelle part;intracellular part;non-membrane-bounded organelle;nuclear part;nucleolus;organelle;organelle part	3D-structure;Acetylation;ATP-binding;Completeproteome;Helicase;Hydrolase;Nucleotide-binding;Phosphoprotein;Polymorphism;Referenceproteome;RNA-binding		+	24	24	24	30.1	30.1	30.1	100.89	86.501	57	3.06791e-05	0.000153846	Q13206
Ras GTPase-activating protein-binding protein 1	G3BP1	G3BP1_HUMAN Ras GTPase-activating protein-binding protein 1 OS=Homo sapiens GN=G3BP1 PE=1 SV=1	Q13283	Cluster-1	30.8753	30.616	30.2782	31.5905	30.9847	30.994	30.8421	29.6401	29.439	29.369	29.4575	30.8753	30.616	30.2782	31.5905	30.9847	30.994	30.8421	29.6401	29.439	29.369	29.4575	biological regulation;cellular macromolecule metabolic process;cellular metabolic process;cellular nitrogen compound metabolic process;cellular process;cellular response to stimulus;DNA conformation change;DNA duplex unwinding;DNA geometric change;DNA metabolic process;establishment of localization;intracellular signal transduction;macromolecule metabolic process;metabolic process;negative regula…	adenyl nucleotide binding;adenyl ribonucleotide binding;ATP binding;ATPase activity;ATPase activity, coupled;ATP-dependent DNA helicase activity;ATP-dependent helicase activity;ATP-dependent RNA helicase activity;binding;catalytic activity;DNA binding;DNA helicase activity;DNA-dependent ATPase activity;endonuclease activity;helicase activity;hydrolase activity;hydrolase activity, acting on acid a…	adherens junction;anchoring junction;cell junction;cell part;cell-substrate adherens junction;cell-substrate junction;cytoplasm;cytoplasmic part;cytosol;focal adhesion;intracellular membrane-bounded organelle;intracellular non-membrane-bounded organelle;intracellular organelle;intracellular part;macromolecular complex;membrane;membrane-bounded organelle;non-membrane-bounded organelle;nucleus;orga…	3D-structure;Acetylation;Alternativesplicing;ATP-binding;Cellmembrane;Completeproteome;Cytoplasm;Directproteinsequencing;DNA-binding;Endonuclease;Helicase;Hydrolase;Membrane;Methylation;Nuclease;Nucleotide-binding;Nucleus;Phosphoprotein;Referenceproteome;RNA-binding;Transport	Emerin complex 25	+	18	18	15	48.9	48.9	44.6	52.164	194.96	125	6.93232e-05	0.000149813	Q13283
Eukaryotic translation initiation factor 3 subunit I	EIF3I	EIF3I_HUMAN Eukaryotic translation initiation factor 3 subunit I OS=Homo sapiens GN=EIF3I PE=1 SV=1	Q13347	Cluster-1	25.3598	26.4155	26.5731	27.9756	27.4169	27.5424	27.3524	27.4168	27.2039	27.442	27.514	NaN	26.4155	26.5731	27.9756	27.4169	27.5424	27.3524	27.4168	27.2039	27.442	27.514	biological regulation;biosynthetic process;cellular biosynthetic process;cellular component assembly;cellular component assembly at cellular level;cellular component organization;cellular component organization at cellular level;cellular component organization or biogenesis;cellular component organization or biogenesis at cellular level;cellular macromolecular complex assembly;cellular macromolec…	binding;nucleic acid binding;RNA binding;translation factor activity, nucleic acid binding;translation initiation factor activity	cell part;cytoplasmic part;cytosol;eukaryotic 43S preinitiation complex;eukaryotic 48S preinitiation complex;eukaryotic translation initiation factor 3 complex;eukaryotic translation initiation factor 3 complex, eIF3m;extracellular membrane-bounded organelle;extracellular organelle;extracellular region part;extracellular vesicular exosome;intracellular part;macromolecular complex;membrane-bounded…	Acetylation;Completeproteome;Cytoplasm;Directproteinsequencing;Initiationfactor;Isopeptidebond;Phosphoprotein;Proteinbiosynthesis;Referenceproteome;Repeat;Ublconjugation;WDrepeat	EIF3 complex (EIF3A, EIF3B, EIF3G, EIF3I, EIF3C);EIF3 complex (EIF3A, EIF3B, EIF3G, EIF3I, EIF3J);EIF3 complex (EIF3B, EIF3G, EIF3I);EIF3 complex (EIF3B, EIF3J, EIF3I);eIF3 complex (EIF3S6, EIF3S5, EIF3S4, EIF3S3, EIF3S6IP, EIF3S2, EIF3S9, EIF3S12, EIF3S10, EIF3S8, EIF3S1, EIF3S7);eIF3 complex (EIF3S6, EIF3S5, EIF3S4, EIF3S3, EIF3S6IP, EIF3S2, EIF3S9, EIF3S12, EIF3S10, EIF3S8, EIF3S1, EIF3S7, PCI…	+	4	4	4	14.2	14.2	14.2	36.501	7.907	25	0.0022957	0.00103136	Q13347
Treacle protein	TCOF1	TCOF_HUMAN Treacle protein OS=Homo sapiens GN=TCOF1 PE=1 SV=3	Q13428	Cluster-1	33.1571	33.3177	33.0942	33.6419	34.0126	34.1317	33.7142	32.4545	32.5345	32.5763	32.2762	33.1571	33.3177	33.0942	33.6419	34.0126	34.1317	33.7142	32.4545	32.5345	32.5763	32.2762	anatomical structure development;biosynthetic process;cellular biosynthetic process;cellular macromolecule biosynthetic process;cellular macromolecule metabolic process;cellular metabolic process;cellular nitrogen compound metabolic process;cellular process;developmental process;macromolecule biosynthetic process;macromolecule metabolic process;metabolic process;nitrogen compound metabolic proces…	transporter activity	cell part;cytoplasm;intracellular membrane-bounded organelle;intracellular non-membrane-bounded organelle;intracellular organelle;intracellular organelle part;intracellular part;membrane-bounded organelle;non-membrane-bounded organelle;nuclear part;nucleolus;nucleus;organelle;organelle part	Acetylation;Alternativesplicing;Completeproteome;Directproteinsequencing;Diseasemutation;Nucleus;Phosphoprotein;Polymorphism;Referenceproteome;Transport	Nop56p-associated pre-rRNA complex	+	52	52	52	37.3	37.3	37.3	152.1	323.31	505	1.09668e-05	0.000162791	Q13428
Nascent polypeptide-associated complex subunit alpha	NACA	NACA_HUMAN Nascent polypeptide-associated complex subunit alpha OS=Homo sapiens GN=NACA PE=1 SV=1	Q13765	Cluster-1	28.918	28.9968	29.2985	34.0487	33.2573	33.7802	33.465	32.2982	31.8886	31.7217	32.3917	28.918	28.9968	29.2985	34.0487	33.2573	33.7802	33.465	32.2982	31.8886	31.7217	32.3917	anatomical structure development;anatomical structure morphogenesis;biological regulation;biosynthetic process;cardiac chamber development;cardiac ventricle development;cellular biosynthetic process;cellular macromolecule biosynthetic process;cellular macromolecule metabolic process;cellular metabolic process;cellular nitrogen compound metabolic process;cellular process;cellular protein metabolic…	binding;DNA binding;nucleic acid binding;protein binding;protein binding transcription factor activity;TBP-class protein binding;transcription coactivator activity;transcription cofactor activity;transcription factor binding;transcription factor binding transcription factor activity	cell part;cytoplasm;cytoplasmic part;extracellular membrane-bounded organelle;extracellular organelle;extracellular region part;extracellular vesicular exosome;intracellular membrane-bounded organelle;intracellular organelle;intracellular part;macromolecular complex;membrane-bounded organelle;membrane-bounded vesicle;nascent polypeptide-associated complex;nucleus;organelle;protein complex;vesicle	3D-structure;Acetylation;Allergen;Alternativesplicing;Chaperone;Completeproteome;Cytoplasm;Directproteinsequencing;DNA-binding;Host-virusinteraction;Nucleus;Phosphoprotein;Proteintransport;Referenceproteome;Transcription;Transport		+	6	6	4	27.9	27.9	20.9	23.384	133.88	121	1.74395e-07	0	Q13765
Nucleolar GTP-binding protein 2	GNL2	NOG2_HUMAN Nucleolar GTP-binding protein 2 OS=Homo sapiens GN=GNL2 PE=1 SV=1	Q13823	Cluster-1	31.0983	30.9424	31.1978	32.3927	32.429	32.6104	32.0539	30.4592	30.7092	30.5346	30.2857	31.0983	30.9424	31.1978	32.3927	32.429	32.6104	32.0539	30.4592	30.7092	30.5346	30.2857	cellular component biogenesis;cellular component biogenesis at cellular level;cellular component organization or biogenesis;cellular component organization or biogenesis at cellular level;cellular process;metabolic process;ribonucleoprotein complex biogenesis;ribosome biogenesis	binding;catalytic activity;GTP binding;GTPase activity;guanyl nucleotide binding;guanyl ribonucleotide binding;hydrolase activity;hydrolase activity, acting on acid anhydrides;hydrolase activity, acting on acid anhydrides, in phosphorus-containing anhydrides;nucleoside-triphosphatase activity;nucleotide binding;purine nucleotide binding;purine ribonucleoside triphosphate binding;purine ribonucleo…	cell part;intracellular membrane-bounded organelle;intracellular non-membrane-bounded organelle;intracellular organelle;intracellular organelle part;intracellular part;membrane;membrane-bounded organelle;non-membrane-bounded organelle;nuclear part;nucleolus;nucleus;organelle;organelle part	Acetylation;Completeproteome;GTP-binding;Nucleotide-binding;Nucleus;Polymorphism;Referenceproteome;Ribosomebiogenesis		+	34	34	34	43.5	43.5	43.5	83.654	271.51	196	2.05421e-06	0	Q13823
Transcription elongation factor B polypeptide 3	TCEB3	ELOA1_HUMAN Transcription elongation factor B polypeptide 3 OS=Homo sapiens GN=TCEB3 PE=1 SV=2	Q14241	Cluster-1	27.9141	28.164	27.5853	29.2353	28.7971	28.8785	28.0987	27.2849	27.506	26.858	26.9294	27.9141	28.164	27.5853	29.2353	28.7971	28.8785	28.0987	27.2849	27.506	26.858	26.9294	biological regulation;biosynthetic process;cellular biosynthetic process;cellular macromolecule biosynthetic process;cellular macromolecule metabolic process;cellular metabolic process;cellular nitrogen compound metabolic process;cellular process;cellular protein metabolic process;gene expression;macromolecule biosynthetic process;macromolecule metabolic process;macromolecule modification;metabol…	binding;DNA binding;nucleic acid binding	cell part;cytoplasm;elongin complex;extracellular region part;extracellular space;integral to membrane;intracellular membrane-bounded organelle;intracellular organelle;intracellular organelle part;intracellular part;intrinsic to membrane;macromolecular complex;membrane part;membrane-bounded organelle;nuclear part;nucleoplasm;nucleoplasm part;nucleus;organelle;organelle part;protein complex;transc…	3D-structure;Acetylation;Completeproteome;Nucleus;Phosphoprotein;Polymorphism;Referenceproteome;Transcription;Transcriptionregulation		+	12	12	12	18.9	18.9	18.9	89.908	27.401	27	0.00101698	0.000670757	Q14241
Nucleolar and coiled-body phosphoprotein 1	NOLC1	NOLC1_HUMAN Nucleolar and coiled-body phosphoprotein 1 OS=Homo sapiens GN=NOLC1 PE=1 SV=2	Q14978	Cluster-1	30.3772	30.4168	30.4696	31.1663	31.3831	31.6269	30.9597	29.3185	29.6973	29.4965	29.2781	30.3772	30.4168	30.4696	31.1663	31.3831	31.6269	30.9597	29.3185	29.6973	29.4965	29.2781	cell cycle;cell cycle phase;cell cycle process;cellular component organization;cellular component organization at cellular level;cellular component organization or biogenesis;cellular component organization or biogenesis at cellular level;cellular macromolecule metabolic process;cellular metabolic process;cellular nitrogen compound metabolic process;cellular process;macromolecule metabolic proces…	adenyl nucleotide binding;adenyl ribonucleotide binding;ATP binding;binding;GTP binding;guanyl nucleotide binding;guanyl ribonucleotide binding;nucleotide binding;purine nucleotide binding;purine ribonucleoside triphosphate binding;purine ribonucleotide binding;ribonucleotide binding	Cajal body;cell part;cytoplasm;intracellular non-membrane-bounded organelle;intracellular organelle;intracellular organelle part;intracellular part;non-membrane-bounded organelle;nuclear body;nuclear part;nucleolus;nucleoplasm;nucleoplasm part;organelle;organelle part	Acetylation;Alternativesplicing;ATP-binding;Completeproteome;Cytoplasm;GTP-binding;Nucleotide-binding;Nucleus;Phosphoprotein;Polymorphism;Referenceproteome;Repeat	Nop56p-associated pre-rRNA complex	+	20	20	20	29.3	29.3	29.3	73.602	75.046	166	6.62916e-06	3.33333e-05	Q14978
116 kDa U5 small nuclear ribonucleoprotein component	EFTUD2	U5S1_HUMAN 116 kDa U5 small nuclear ribonucleoprotein component OS=Homo sapiens GN=EFTUD2 PE=1 SV=1	Q15029	Cluster-1	28.5059	28.5785	28.5905	29.5684	29.0218	29.3208	28.7443	27.6996	27.9623	28.0122	28.0129	28.5059	28.5785	28.5905	29.5684	29.0218	29.3208	28.7443	27.6996	27.9623	28.0122	28.0129	cellular macromolecule metabolic process;cellular metabolic process;cellular nitrogen compound metabolic process;cellular process;gene expression;macromolecule metabolic process;metabolic process;mRNA metabolic process;mRNA processing;nitrogen compound metabolic process;nuclear mRNA splicing, via spliceosome;nucleic acid metabolic process;nucleobase-containing compound metabolic process;primary m…	binding;catalytic activity;GTP binding;GTPase activity;guanyl nucleotide binding;guanyl ribonucleotide binding;hydrolase activity;hydrolase activity, acting on acid anhydrides;hydrolase activity, acting on acid anhydrides, in phosphorus-containing anhydrides;nucleoside-triphosphatase activity;nucleotide binding;purine nucleotide binding;purine ribonucleoside triphosphate binding;purine ribonucleo…	Cajal body;catalytic step 2 spliceosome;cell part;cytoplasm;intracellular organelle part;intracellular part;macromolecular complex;membrane;nuclear body;nuclear part;nuclear speck;nucleoplasm;nucleoplasm part;organelle part;ribonucleoprotein complex;spliceosomal complex	Acetylation;Alternativesplicing;Completeproteome;Diseasemutation;GTP-binding;Mentalretardation;mRNAprocessing;mRNAsplicing;Nucleotide-binding;Nucleus;Phosphoprotein;Polymorphism;Referenceproteome;Spliceosome	ALL-1 supercomplex;C complex spliceosome;SNW1 complex;Spliceosome	+	18	17	17	29.2	28.2	28.2	109.43	89.304	71	0.000275122	0.000295943	Q15029
Lysine--tRNA ligase	KARS	SYK_HUMAN Lysine--tRNA ligase OS=Homo sapiens GN=KARS PE=1 SV=3	Q15046	Cluster-1	27.8397	28.0392	27.9706	29.4101	29.2052	29.0022	29.2422	27.8508	27.7347	27.5735	28.406	27.8397	28.0392	27.9706	29.4101	29.2052	29.0022	29.2422	27.8508	27.7347	27.5735	28.406	amine metabolic process;amino acid activation;biosynthetic process;bis(5'-nucleosidyl) oligophosphate biosynthetic process;bis(5'-nucleosidyl) oligophosphate metabolic process;carboxylic acid metabolic process;cellular amine metabolic process;cellular amino acid metabolic process;cellular biosynthetic process;cellular ketone metabolic process;cellular macromolecule metabolic process;cellular meta…	adenyl nucleotide binding;adenyl ribonucleotide binding;amine binding;amino acid binding;aminoacyl-tRNA ligase activity;ATP binding;binding;carboxylic acid binding;catalytic activity;cation binding;ion binding;ligase activity;ligase activity, forming aminoacyl-tRNA and related compounds;ligase activity, forming carbon-oxygen bonds;lysine-tRNA ligase activity;metal ion binding;nucleic acid binding…	aminoacyl-tRNA synthetase multienzyme complex;cell part;cytoplasm;cytoplasmic part;cytoskeleton;cytosol;extracellular region;intracellular membrane-bounded organelle;intracellular non-membrane-bounded organelle;intracellular organelle;intracellular organelle lumen;intracellular organelle part;intracellular part;macromolecular complex;membrane;membrane-bounded organelle;membrane-enclosed lumen;mic…	3D-structure;Acetylation;Alternativesplicing;Aminoacyl-tRNAsynthetase;ATP-binding;Cellmembrane;Charcot-Marie-Toothdisease;Completeproteome;Cytoplasm;Deafness;Directproteinsequencing;Diseasemutation;Host-virusinteraction;Ligase;Membrane;Metal-binding;Mitochondrion;Neurodegeneration;Neuropathy;Non-syndromicdeafness;Nucleotide-binding;Nucleus;Polymorphism;Proteinbiosynthesis;Referenceproteome;Secret…	Multisynthetase complex	+	15	15	15	28	28	28	68.047	36.266	29	0.000115203	0.000171779	Q15046
Ribosome biogenesis regulatory protein homolog	RRS1	RRS1_HUMAN Ribosome biogenesis regulatory protein homolog OS=Homo sapiens GN=RRS1 PE=1 SV=2	Q15050	Cluster-1	26.9727	26.9301	26.5529	29.9174	30.1208	30.3053	29.7563	26.7556	26.8519	27.0873	27.3531	26.9727	26.9301	26.5529	29.9174	30.1208	30.3053	29.7563	26.7556	26.8519	27.0873	27.3531	cell cycle process;cell differentiation;cellular component biogenesis;cellular component biogenesis at cellular level;cellular component organization or biogenesis;cellular component organization or biogenesis at cellular level;cellular developmental process;cellular process;developmental process;establishment of chromosome localization;establishment of localization;establishment of localization …		cell part;chromosome;condensed chromosome;condensed nuclear chromosome;cytoplasmic part;endoplasmic reticulum;intracellular membrane-bounded organelle;intracellular non-membrane-bounded organelle;intracellular organelle;intracellular organelle part;intracellular part;membrane-bounded organelle;non-membrane-bounded organelle;nuclear chromosome;nuclear part;nucleolus;nucleus;organelle;organelle part	Acetylation;Citrullination;Completeproteome;Directproteinsequencing;Nucleus;Polymorphism;Referenceproteome;Ribosomebiogenesis		+	10	10	10	32.3	32.3	32.3	41.193	69.671	32	1.50824e-07	0	Q15050
WD repeat-containing protein 43	WDR43	WDR43_HUMAN WD repeat-containing protein 43 OS=Homo sapiens GN=WDR43 PE=1 SV=3	Q15061	Cluster-1	29.3021	29.0958	28.6219	29.9709	30.3288	30.2749	29.5921	27.706	28.8901	28.0987	28.603	29.3021	29.0958	28.6219	29.9709	30.3288	30.2749	29.5921	27.706	28.8901	28.0987	28.603			cell part;intracellular non-membrane-bounded organelle;intracellular organelle;intracellular organelle part;intracellular part;non-membrane-bounded organelle;nuclear part;nucleolus;organelle;organelle part	Completeproteome;Nucleus;Phosphoprotein;Referenceproteome;Repeat;WDrepeat		+	12	12	12	27.9	27.9	27.9	74.89	138.47	48	0.00136113	0.000761905	Q15061
RNA-binding protein with serine-rich domain 1	RNPS1	RNPS1_HUMAN RNA-binding protein with serine-rich domain 1 OS=Homo sapiens GN=RNPS1 PE=1 SV=1	Q15287	Cluster-1	26.2725	26.2846	26.1747	27.9161	27.5089	28.3268	27.9989	25.3193	25.0522	24.7877	25.6858	26.2725	26.2846	26.1747	27.9161	27.5089	28.3268	27.9989	NaN	NaN	NaN	NaN	biological regulation;biosynthetic process;catabolic process;cellular biosynthetic process;cellular catabolic process;cellular macromolecule biosynthetic process;cellular macromolecule catabolic process;cellular macromolecule metabolic process;cellular metabolic process;cellular nitrogen compound metabolic process;cellular process;establishment of localization;establishment of localization in cel…	binding;mRNA 3'-UTR binding;mRNA binding;nucleic acid binding;nucleotide binding;RNA binding	cell part;cytoplasm;cytoplasmic part;cytosol;intracellular membrane-bounded organelle;intracellular organelle;intracellular organelle part;intracellular part;membrane-bounded organelle;nuclear body;nuclear part;nuclear speck;nucleoplasm;nucleoplasm part;nucleus;organelle;organelle part	3D-structure;Acetylation;Alternativesplicing;Completeproteome;Cytoplasm;mRNAprocessing;mRNAsplicing;Nonsense-mediatedmRNAdecay;Nucleus;Phosphoprotein;Referenceproteome;RNA-binding	Apoptosis- and splicing-associated protein complex (ASAP-L), SAP18-RNPS1-Acinus-L;Apoptosis- and splicing-associated protein complex (ASAP-S), SAP18-RNPS1-Acinus-S;Exon junction complex;Postsplicing complex;Spliceosome;Splicing-associated factors complex	+	4	4	4	12.8	12.8	12.8	34.208	19.705	21	6.05312e-06	0	Q15287
Microtubule-associated protein RP/EB family member 2	MAPRE2	MARE2_HUMAN Microtubule-associated protein RP/EB family member 2 OS=Homo sapiens GN=MAPRE2 PE=1 SV=1	Q15555	Cluster-1	30.6588	30.689	31.1076	32.2944	31.886	31.9424	31.6083	31.0881	31.1965	31.2338	30.5769	30.6588	30.689	31.1076	32.2944	31.886	31.9424	31.6083	31.0881	31.1965	31.2338	30.5769	biological regulation;cell cycle phase;cell cycle process;cell division;cell proliferation;cellular component organization;cellular component organization at cellular level;cellular component organization or biogenesis;cellular component organization or biogenesis at cellular level;cellular process;cellular response to stimulus;mitosis;nuclear division;organelle fission;organelle organization;pos…	binding;cytoskeletal protein binding;microtubule binding;protein binding;tubulin binding	cell part;cytoplasm;cytoplasmic part;cytoskeletal part;cytoskeleton;intracellular non-membrane-bounded organelle;intracellular organelle;intracellular organelle part;intracellular part;microtubule cytoskeleton;microtubule plus end;midbody;non-membrane-bounded organelle;organelle;organelle part;perinuclear region of cytoplasm	3D-structure;Acetylation;Alternativesplicing;Cellcycle;Celldivision;Completeproteome;Cytoplasm;Cytoskeleton;Microtubule;Mitosis;Phosphoprotein;Polymorphism;Referenceproteome		+	17	17	17	53.5	53.5	53.5	37.031	235.57	174	0.00153274	0.00102636	Q15555;Q9UPY8
Serine/threonine-protein kinase N2	PKN2	PKN2_HUMAN Serine/threonine-protein kinase N2 OS=Homo sapiens GN=PKN2 PE=1 SV=1	Q16513	Cluster-1	27.6106	27.2778	27.2715	28.3334	28.0234	27.8791	27.6097	27.1309	27.4963	27.2459	27.1069	27.6106	27.2778	27.2715	28.3334	28.0234	27.8791	27.6097	27.1309	27.4963	27.2459	27.1069	ameboidal cell migration;apical junction assembly;apoptosis;biological adhesion;biological regulation;biosynthetic process;cell adhesion;cell cycle;cell death;cell division;cell junction assembly;cell junction organization;cell migration;cell motility;cell-cell junction assembly;cell-cell junction organization;cellular biosynthetic process;cellular component assembly;cellular component assembly a…	adenyl nucleotide binding;adenyl ribonucleotide binding;ATP binding;binding;catalytic activity;enzyme binding;histone deacetylase binding;kinase activity;nucleotide binding;phosphotransferase activity, alcohol group as acceptor;protein binding;protein kinase activity;protein kinase C activity;protein serine/threonine kinase activity;purine nucleotide binding;purine ribonucleoside triphosphate bin…	apical junction complex;cell division site part;cell junction;cell part;cell projection;cell-cell junction;centrosome;cleavage furrow;cytoplasm;cytoplasmic part;cytoskeletal part;cytoskeleton;cytosol;intermediate filament cytoskeleton;intracellular membrane-bounded organelle;intracellular non-membrane-bounded organelle;intracellular organelle;intracellular organelle part;intracellular part;lamell…	3D-structure;Acetylation;Alternativesplicing;Apoptosis;ATP-binding;Celladhesion;Cellcycle;Celldivision;Celljunction;Cellprojection;Completeproteome;Cytoplasm;Cytoskeleton;Kinase;Membrane;Nucleotide-binding;Nucleus;Phosphoprotein;Polymorphism;Referenceproteome;Repeat;Serine/threonine-proteinkinase;Transcription;Transcriptionregulation;Transferase		+	12	12	12	16.6	16.6	16.6	112.03	39.83	20	0.0063152	0.00349689	Q16513
DNA damage-binding protein 1	DDB1	DDB1_HUMAN DNA damage-binding protein 1 OS=Homo sapiens GN=DDB1 PE=1 SV=1	Q16531	Cluster-1	26.8078	26.666	27.0999	27.1511	27.6667	27.8912	28.3528	27.271	27.1207	27.2765	27.5541	26.8078	26.666	27.0999	27.1511	27.6667	27.8912	28.3528	27.271	27.1207	27.2765	27.5541	biological regulation;biosynthetic process;catabolic process;cell surface receptor linked signaling pathway;cellular biosynthetic process;cellular catabolic process;cellular component organization;cellular component organization at cellular level;cellular component organization or biogenesis;cellular component organization or biogenesis at cellular level;cellular macromolecule biosynthetic proces…	binding;damaged DNA binding;DNA binding;nucleic acid binding	cell part;CUL4 RING ubiquitin ligase complex;Cul4A-RING ubiquitin ligase complex;Cul4B-RING ubiquitin ligase complex;cullin-RING ubiquitin ligase complex;cytoplasm;extracellular membrane-bounded organelle;extracellular organelle;extracellular region part;extracellular space;extracellular vesicular exosome;intracellular membrane-bounded organelle;intracellular organelle;intracellular organelle par…	3D-structure;Acetylation;Alternativesplicing;Completeproteome;Cytoplasm;DNA-binding;DNAdamage;DNArepair;Host-virusinteraction;Nucleus;Phosphoprotein;Polymorphism;Referenceproteome;Repeat;Ublconjugation;Ublconjugationpathway	CEN complex;CSA complex;CSA-POLIIa complex;DDB complex;DDB2 complex;SNW1 complex;Ubiquitin E3 ligase (AHR, ARNT, DDB1, TBL3, CUL4B, RBX1);Ubiquitin E3 ligase (CDT1, DDB1, CUL4A, RBX1);Ubiquitin E3 ligase (DDB1, CUL4A, RBX1);Ubiquitin E3 ligase (DDB1, DDB2, CUL4A, CUL4B, RBX1);Ubiquitin E3 ligase (DET1, DDB1, CUL4A, RBX1, COP1)	+	7	7	7	8.8	8.8	8.8	126.97	36.302	15	0.025211	0.00922511	Q16531
Histone-binding protein RBBP7	RBBP7	RBBP7_HUMAN Histone-binding protein RBBP7 OS=Homo sapiens GN=RBBP7 PE=1 SV=1	Q16576	Cluster-1	27.8661	27.858	27.5243	28.2822	28.2031	28.1574	28.158	27.6021	27.6715	27.4273	27.9004	27.8661	27.858	27.5243	28.2822	28.2031	28.1574	28.158	27.6021	27.6715	27.4273	27.9004	ATP-dependent chromatin remodeling;biological regulation;biosynthetic process;cell proliferation;cellular biosynthetic process;cellular component assembly;cellular component assembly at cellular level;cellular component organization;cellular component organization at cellular level;cellular component organization or biogenesis;cellular component organization or biogenesis at cellular level;cellul…	binding;nucleic acid binding;RNA binding	cell part;chromatin remodeling complex;ESC/E(Z) complex;histone deacetylase complex;histone methyltransferase complex;intracellular membrane-bounded organelle;intracellular organelle;intracellular organelle part;intracellular part;macromolecular complex;membrane-bounded organelle;methyltransferase complex;nuclear part;nucleoplasm;nucleoplasm part;nucleus;NuRD complex;organelle;organelle part;PcG …	3D-structure;Acetylation;Alternativesplicing;Chaperone;Chromatinregulator;Completeproteome;Directproteinsequencing;DNAreplication;Isopeptidebond;Nucleus;Phosphoprotein;Referenceproteome;Repeat;Repressor;Transcription;Transcriptionregulation;Ublconjugation;WDrepeat	ALL-1 supercomplex;Anti-HDAC2 complex;BRMS1-SIN3-HDAC complex;HCF-1 complex;HDAC1-associated core complex cII;HDAC1-associated protein complex;HDAC2-asscociated core complex;hNURF complex;ING2 complex;MeCP1 complex;Mi2/NuRD complex;mSin3A complex;MTA1 complex;MTA1-HDAC core complex;MTA2 complex;NuRD.1 complex;Polycomb repressive complex 2 (PRC 2);Polycomb repressive complex 2 (PRC2);Polycomb repr…	+	8	8	3	20.7	20.7	11.5	47.82	42.534	34	0.00283235	0.00310266	Q16576
Lysine-rich nucleolar protein 1	KNOP1	CP088_HUMAN Protein C16orf88 OS=Homo sapiens GN=C16orf88 PE=1 SV=1	Q1ED39	Cluster-1	29.6264	29.2002	29.4869	30.8054	31.1028	31.1738	30.5257	28.2557	28.6181	28.3177	26.8768	29.6264	29.2002	29.4869	30.8054	31.1028	31.1738	30.5257	28.2557	28.6181	28.3177	26.8768			cell part;intracellular non-membrane-bounded organelle;intracellular organelle;intracellular organelle part;intracellular part;non-membrane-bounded organelle;nuclear part;nucleolus;organelle;organelle part	Completeproteome;Nucleus;Phosphoprotein;Polymorphism;Referenceproteome		+	17	17	17	40.8	40.8	40.8	51.588	131.77	70	0.000176479	0.000145985	Q1ED39
Probable E3 ubiquitin-protein ligase HERC4	HERC4	HERC4_HUMAN Probable E3 ubiquitin-protein ligase HERC4 OS=Homo sapiens GN=HERC4 PE=1 SV=1	Q5GLZ8	Cluster-1	25.3235	24.8734	24.8907	27.9783	28.572	28.3051	28.3151	25.7033	25.4859	25.8863	24.8187	NaN	NaN	NaN	27.9783	28.572	28.3051	28.3151	NaN	NaN	NaN	NaN	cell differentiation;cellular developmental process;cellular macromolecule metabolic process;cellular metabolic process;cellular process;cellular protein metabolic process;developmental process;gamete generation;macromolecule metabolic process;macromolecule modification;male gamete generation;metabolic process;multicellular organismal process;multicellular organismal reproductive process;primary …	acid-amino acid ligase activity;catalytic activity;ligase activity;ligase activity, forming carbon-nitrogen bonds;small conjugating protein ligase activity;ubiquitin-protein ligase activity	cell part;cytoplasm;cytoplasmic part;cytosol;intracellular membrane-bounded organelle;intracellular organelle;intracellular part;membrane-bounded organelle;nucleus;organelle	Alternativesplicing;Completeproteome;Cytoplasm;Differentiation;Ligase;Referenceproteome;Repeat;Spermatogenesis;Ublconjugationpathway		+	8	8	8	10.2	10.2	10.2	118.56	21.46	19	2.41234e-06	0	Q5GLZ8
Zinc finger protein 667	ZNF667	ZN667_HUMAN Zinc finger protein 667 OS=Homo sapiens GN=ZNF667 PE=2 SV=2	Q5HYK9	Cluster-1	26.5478	25.6693	26.5069	27.6024	27.8159	27.5336	27.9972	27.0217	26.7724	26.9779	26.919	26.5478	25.6693	26.5069	27.6024	27.8159	27.5336	27.9972	27.0217	26.7724	26.9779	26.919	biological regulation;biosynthetic process;cellular biosynthetic process;cellular macromolecule biosynthetic process;cellular macromolecule metabolic process;cellular metabolic process;cellular nitrogen compound metabolic process;cellular process;macromolecule biosynthetic process;macromolecule metabolic process;metabolic process;nitrogen compound metabolic process;nucleic acid metabolic process;…	binding;cation binding;DNA binding;ion binding;metal ion binding;nucleic acid binding;protein binding transcription factor activity;transcription cofactor activity;transcription factor binding transcription factor activity	cell part;intracellular membrane-bounded organelle;intracellular organelle;intracellular part;membrane-bounded organelle;nucleus;organelle	Completeproteome;DNA-binding;Metal-binding;Nucleus;Polymorphism;Referenceproteome;Repeat;Transcription;Transcriptionregulation;Zinc;Zinc-finger		+	7	7	7	11.6	11.6	11.6	70.16	25.524	14	0.000435121	0.000358621	Q5HYK9
RRP12-like protein	RRP12	RRP12_HUMAN RRP12-like protein OS=Homo sapiens GN=RRP12 PE=1 SV=2	Q5JTH9	Cluster-1	24.844	24.9308	24.4045	26.8062	26.8247	27.4085	24.9613	24.9194	24.6906	25.3947	25.595	NaN	NaN	NaN	26.8062	26.8247	27.4085	NaN	NaN	NaN	NaN	NaN			cell part;integral to membrane;intracellular non-membrane-bounded organelle;intracellular organelle;intracellular organelle part;intracellular part;intrinsic to membrane;membrane;membrane part;non-membrane-bounded organelle;nuclear membrane;nuclear part;nucleolus;organelle;organelle membrane;organelle part	Alternativesplicing;Completeproteome;Membrane;Nucleus;Phosphoprotein;Polymorphism;Referenceproteome;Transmembrane;Transmembranehelix		+	7	7	7	6.5	6.5	6.5	143.7	11.092	7	0.0239627	0.00548639	Q5JTH9
Torsin-1A-interacting protein 1	TOR1AIP1	TOIP1_HUMAN Torsin-1A-interacting protein 1 OS=Homo sapiens GN=TOR1AIP1 PE=1 SV=2	Q5JTV8	Cluster-1	25.0338	24.8451	24.119	26.5378	25.7686	26.0082	25.7647	24.494	25.4851	24.6189	25.2692	NaN	NaN	NaN	26.5378	25.7686	26.0082	25.7647	NaN	25.4851	NaN	25.2692	biological regulation;cellular component organization;cellular component organization or biogenesis;cellular localization;cellular macromolecule localization;cellular membrane organization;cellular process;cellular protein localization;localization;macromolecule localization;membrane organization;nuclear membrane organization;positive regulation of ATPase activity;positive regulation of catalytic…	ATPase activator activity;ATPase binding;ATPase regulator activity;binding;cytoskeletal protein binding;enzyme activator activity;enzyme binding;enzyme regulator activity;nucleoside-triphosphatase regulator activity;protein binding	cell part;integral to membrane;intracellular membrane-bounded organelle;intracellular organelle;intracellular organelle part;intracellular part;intrinsic to membrane;membrane;membrane part;membrane-bounded organelle;nuclear inner membrane;nuclear membrane;nuclear part;nucleus;organelle;organelle inner membrane;organelle membrane;organelle part	3D-structure;Alternativesplicing;Coiledcoil;Completeproteome;Glycoprotein;Membrane;Nucleus;Phosphoprotein;Polymorphism;Referenceproteome;Transmembrane;Transmembranehelix		+	5	5	5	9.8	9.8	9.8	66.248	4.0259	6	0.00777844	0.00217981	Q5JTV8
Deoxynucleotidyltransferase terminal-interacting protein 2	DNTTIP2	TDIF2_HUMAN Deoxynucleotidyltransferase terminal-interacting protein 2 OS=Homo sapiens GN=DNTTIP2 PE=1 SV=2	Q5QJE6	Cluster-1	28.0795	28.2285	28.0395	29.1148	29.5149	29.5129	28.9584	27.7295	28.1085	28.1199	28.0839	28.0795	28.2285	28.0395	29.1148	29.5149	29.5129	28.9584	27.7295	28.1085	28.1199	28.0839	biological regulation;biosynthetic process;cellular biosynthetic process;cellular macromolecule biosynthetic process;cellular macromolecule metabolic process;cellular metabolic process;cellular nitrogen compound metabolic process;cellular process;macromolecule biosynthetic process;macromolecule metabolic process;metabolic process;nitrogen compound metabolic process;nucleic acid metabolic process;…		cell part;intracellular membrane-bounded organelle;intracellular non-membrane-bounded organelle;intracellular organelle;intracellular organelle part;intracellular part;membrane-bounded organelle;non-membrane-bounded organelle;nuclear part;nucleolus;nucleus;organelle;organelle part	Coiledcoil;Completeproteome;Nucleus;Phosphoprotein;Polymorphism;Referenceproteome;Transcription;Transcriptionregulation	TDT-TDIF2-core-histone complex	+	14	14	14	22.5	22.5	22.5	84.468	120.38	43	5.91487e-05	0.000138408	Q5QJE6
Heterochromatin protein 1-binding protein 3	HP1BP3	HP1B3_HUMAN Heterochromatin protein 1-binding protein 3 OS=Homo sapiens GN=HP1BP3 PE=1 SV=1	Q5SSJ5	Cluster-1	30.2154	30.0809	30.3091	30.4892	30.4668	30.9026	30.5939	28.8528	29.179	29.1674	29.2499	30.2154	30.0809	30.3091	30.4892	30.4668	30.9026	30.5939	28.8528	29.179	29.1674	29.2499	biological regulation;cellular component assembly;cellular component assembly at cellular level;cellular component organization;cellular component organization at cellular level;cellular component organization or biogenesis;cellular component organization or biogenesis at cellular level;cellular macromolecular complex assembly;cellular macromolecular complex subunit organization;cellular process;…	binding;chromatin binding;DNA binding;nucleic acid binding;nucleosome binding	cell part;chromosomal part;chromosome;intracellular membrane-bounded organelle;intracellular non-membrane-bounded organelle;intracellular organelle;intracellular organelle part;intracellular part;macromolecular complex;membrane-bounded organelle;non-membrane-bounded organelle;nucleosome;nucleus;organelle;organelle part;protein-DNA complex	3D-structure;Acetylation;Alternativesplicing;Chromosome;Completeproteome;Directproteinsequencing;DNA-binding;Nucleus;Phosphoprotein;Referenceproteome;Repeat		+	16	16	16	24.1	24.1	24.1	61.206	53.952	66	5.41061e-06	0.000148148	Q5SSJ5
G patch domain-containing protein 4	GPATCH4	GPTC4_HUMAN G patch domain-containing protein 4 OS=Homo sapiens GN=GPATCH4 PE=1 SV=2	Q5T3I0	Cluster-1	27.0623	27.0442	27.2121	27.3628	27.8312	28.3754	27.4613	26.46	26.6287	26.6944	26.7636	27.0623	27.0442	27.2121	27.3628	27.8312	28.3754	27.4613	26.46	26.6287	26.6944	26.7636				Acetylation;Alternativesplicing;Coiledcoil;Completeproteome;Phosphoprotein;Referenceproteome		+	7	7	7	20.2	20.2	20.2	50.381	34.55	14	0.00218705	0.00121797	Q5T3I0
Pre-mRNA-splicing factor 38B	PRPF38B	PR38B_HUMAN Pre-mRNA-splicing factor 38B OS=Homo sapiens GN=PRPF38B PE=1 SV=1	Q5VTL8	Cluster-1	24.9395	26.1923	25.8701	26.8919	27.0151	26.7852	26.2037	26.2159	25.9629	25.7688	25.5869	NaN	NaN	NaN	26.8919	27.0151	26.7852	NaN	NaN	NaN	NaN	NaN	cellular macromolecule metabolic process;cellular metabolic process;cellular nitrogen compound metabolic process;cellular process;macromolecule metabolic process;metabolic process;mRNA metabolic process;mRNA processing;nitrogen compound metabolic process;nucleic acid metabolic process;nucleobase-containing compound metabolic process;primary metabolic process;RNA metabolic process;RNA processing;R…		cell part;intracellular organelle part;intracellular part;macromolecular complex;nuclear part;organelle part;precatalytic spliceosome;ribonucleoprotein complex;spliceosomal complex	Acetylation;Alternativesplicing;Coiledcoil;Completeproteome;mRNAprocessing;mRNAsplicing;Nucleus;Phosphoprotein;Referenceproteome;Spliceosome		+	4	4	4	8.2	8.2	8.2	64.467	4.4136	7	0.0225028	0.00683915	Q5VTL8
Nucleolar protein 8	NOL8	NOL8_HUMAN Nucleolar protein 8 OS=Homo sapiens GN=NOL8 PE=1 SV=1	Q76FK4	Cluster-1	27.0134	27.1563	25.4453	27.2371	27.8843	27.9185	26.9703	24.9305	25.17	25.0597	24.723	27.0134	27.1563	NaN	27.2371	27.8843	27.9185	26.9703	NaN	NaN	NaN	NaN	biological regulation;biosynthetic process;cellular biosynthetic process;cellular macromolecule biosynthetic process;cellular macromolecule metabolic process;cellular metabolic process;cellular nitrogen compound metabolic process;cellular process;DNA metabolic process;DNA replication;macromolecule biosynthetic process;macromolecule metabolic process;metabolic process;ncRNA metabolic process;ncRNA…	binding;nucleotide binding	cell part;cytoplasm;intracellular membrane-bounded organelle;intracellular non-membrane-bounded organelle;intracellular organelle;intracellular organelle part;intracellular part;membrane-bounded organelle;non-membrane-bounded organelle;nuclear part;nucleolus;nucleus;organelle;organelle part	Alternativesplicing;Coiledcoil;Completeproteome;Directproteinsequencing;Nucleus;Phosphoprotein;Polymorphism;Referenceproteome;RNA-binding;rRNAprocessing		+	6	6	6	5.9	5.9	5.9	131.61	8.6039	6	0.000753889	0.000290557	Q76FK4
Staphylococcal nuclease domain-containing protein 1	SND1	SND1_HUMAN Staphylococcal nuclease domain-containing protein 1 OS=Homo sapiens GN=SND1 PE=1 SV=1	Q7KZF4	Cluster-1	28.8348	28.7772	28.7868	29.8432	30.0145	29.9293	29.9592	29.6576	29.6114	29.5081	29.5053	28.8348	28.7772	28.7868	29.8432	30.0145	29.9293	29.9592	29.6576	29.6114	29.5081	29.5053	biological regulation;biosynthetic process;cell differentiation;cellular biosynthetic process;cellular developmental process;cellular macromolecule biosynthetic process;cellular macromolecule metabolic process;cellular metabolic process;cellular nitrogen compound metabolic process;cellular process;developmental process;gene silencing;gene silencing by RNA;macromolecule biosynthetic process;macrom…	catalytic activity;hydrolase activity;hydrolase activity, acting on ester bonds;nuclease activity;protein binding transcription factor activity;transcription cofactor activity;transcription factor binding transcription factor activity	cell part;cytoplasm;cytoplasmic membrane-bounded vesicle;cytoplasmic part;cytoplasmic vesicle;extracellular membrane-bounded organelle;extracellular organelle;extracellular region part;extracellular vesicular exosome;intracellular membrane-bounded organelle;intracellular organelle;intracellular part;macromolecular complex;melanosome;membrane;membrane-bounded organelle;membrane-bounded vesicle;mit…	3D-structure;Acetylation;Completeproteome;Cytoplasm;Directproteinsequencing;Host-virusinteraction;Nucleus;Phosphoprotein;Referenceproteome;Repeat;Transcription;Transcriptionregulation	STAT6-p100-RHA complex	+	23	23	23	32	32	32	102	138.24	100	5.26733e-08	0	Q7KZF4
Putative ATP-dependent RNA helicase DHX30	DHX30	DHX30_HUMAN Putative ATP-dependent RNA helicase DHX30 OS=Homo sapiens GN=DHX30 PE=1 SV=1	Q7L2E3	Cluster-1	26.1537	25.1597	25.1019	27.1928	27.0748	27.8924	27.8121	25.2571	25.0618	25.6824	25.5139	NaN	NaN	NaN	27.1928	27.0748	27.8924	27.8121	NaN	NaN	NaN	NaN	cellular macromolecule metabolic process;cellular metabolic process;cellular nitrogen compound metabolic process;cellular process;macromolecule metabolic process;metabolic process;nitrogen compound metabolic process;nucleic acid metabolic process;nucleobase-containing compound metabolic process;primary metabolic process;RNA metabolic process;RNA processing	adenyl nucleotide binding;adenyl ribonucleotide binding;ATP binding;ATPase activity;ATPase activity, coupled;ATP-dependent helicase activity;ATP-dependent RNA helicase activity;binding;catalytic activity;chromatin binding;double-stranded RNA binding;helicase activity;hydrolase activity;hydrolase activity, acting on acid anhydrides;hydrolase activity, acting on acid anhydrides, in phosphorus-conta…	cell part;cytoplasm;cytoplasmic part;intracellular membrane-bounded organelle;intracellular non-membrane-bounded organelle;intracellular organelle;intracellular organelle part;intracellular part;membrane-bounded organelle;mitochondrial nucleoid;mitochondrial part;mitochondrion;non-membrane-bounded organelle;nucleoid;nucleus;organelle;organelle part	3D-structure;Alternativesplicing;ATP-binding;Completeproteome;Cytoplasm;Helicase;Hydrolase;Mitochondrion;Mitochondrionnucleoid;Nucleotide-binding;Phosphoprotein;Referenceproteome;RNA-binding	H2AX complex I	+	4	4	4	4.5	4.5	4.5	133.94	3.939	9	0.000186456	0.000170492	Q7L2E3
BRCA1-associated protein	BRAP	BRAP_HUMAN BRCA1-associated protein OS=Homo sapiens GN=BRAP PE=1 SV=2	Q7Z569	Cluster-1	30.4508	30.6793	30.6935	33.5068	33.2452	33.2888	33.2505	29.2456	29.3602	28.9755	28.5732	30.4508	30.6793	30.6935	33.5068	33.2452	33.2888	33.2505	29.2456	29.3602	28.9755	28.5732	biological regulation;cellular macromolecule metabolic process;cellular metabolic process;cellular process;cellular protein metabolic process;cellular response to stimulus;intracellular protein kinase cascade;intracellular signal transduction;macromolecule metabolic process;macromolecule modification;MAPKKK cascade;metabolic process;negative regulation of biological process;negative regulation of…	acid-amino acid ligase activity;binding;catalytic activity;cation binding;ion binding;ligase activity;ligase activity, forming carbon-nitrogen bonds;metal ion binding;nuclear localization sequence binding;nucleotide binding;peptide binding;protein binding;signal sequence binding;small conjugating protein binding;small conjugating protein ligase activity;transition metal ion binding;ubiquitin bind…	cell part;cytoplasm;intracellular organelle part;intracellular part;macromolecular complex;membrane;nuclear membrane;nuclear part;organelle membrane;organelle part;protein complex;ubiquitin ligase complex	Alternativesplicing;Coiledcoil;Completeproteome;Cytoplasm;Ligase;Metal-binding;Phosphoprotein;Referenceproteome;Ublconjugationpathway;Zinc;Zinc-finger		+	30	30	30	69.3	69.3	69.3	67.304	323.31	196	1.99589e-08	0	Q7Z569
Transcriptional regulator Kaiso	ZBTB33	KAISO_HUMAN Transcriptional regulator Kaiso OS=Homo sapiens GN=ZBTB33 PE=1 SV=2	Q86T24	Cluster-1	33.5308	33.2365	33.0838	34.2645	34.5204	34.4971	34.2961	33.6707	33.9914	34.0892	33.9997	33.5308	33.2365	33.0838	34.2645	34.5204	34.4971	34.2961	33.6707	33.9914	34.0892	33.9997	biological regulation;cell surface receptor linked signaling pathway;cellular process;cellular response to stimulus;intracellular signal transduction;negative regulation of biological process;negative regulation of biosynthetic process;negative regulation of cellular biosynthetic process;negative regulation of cellular macromolecule biosynthetic process;negative regulation of cellular metabolic p…	binding;cation binding;DNA binding;ion binding;metal ion binding;methyl-CpG binding;nucleic acid binding;nucleotide binding;regulatory region DNA binding;regulatory region nucleic acid binding;RNA polymerase II regulatory region DNA binding;RNA polymerase II regulatory region sequence-specific DNA binding;sequence-specific DNA binding;transcription regulatory region DNA binding;transcription regu…	cell part;cytoplasm;intracellular membrane-bounded organelle;intracellular non-membrane-bounded organelle;intracellular organelle;intracellular organelle part;intracellular part;membrane;membrane-bounded organelle;non-membrane-bounded organelle;nuclear part;nucleolus;nucleoplasm;nucleus;organelle;organelle part;plasma membrane	3D-structure;Activator;Completeproteome;Cytoplasm;DNA-binding;Metal-binding;Nucleus;Referenceproteome;Repeat;Repressor;Transcription;Transcriptionregulation;Wntsignalingpathway;Zinc;Zinc-finger	Kaiso-NCOR complex	+	40	40	40	64.4	64.4	64.4	74.484	323.31	666	0.00013776	0.000228288	Q86T24
Kinectin	KTN1	KTN1_HUMAN Kinectin OS=Homo sapiens GN=KTN1 PE=1 SV=1	Q86UP2	Cluster-1	26.2067	25.6891	25.8703	27.3372	27.4097	26.961	26.6516	25.9845	26.2965	25.0306	24.9591	NaN	NaN	NaN	27.3372	27.4097	26.961	26.6516	NaN	NaN	NaN	NaN	biological regulation;cellular component movement;cellular process;cellular response to stimulus;intracellular signal transduction;microtubule-based movement;microtubule-based process;regulation of biological process;regulation of cellular process;response to stimulus;signal transduction;small GTPase mediated signal transduction		cell part;cytoplasmic part;endoplasmic reticulum;endoplasmic reticulum membrane;endoplasmic reticulum part;integral to membrane;integral to plasma membrane;intracellular membrane-bounded organelle;intracellular organelle;intracellular organelle part;intracellular part;intrinsic to membrane;intrinsic to plasma membrane;membrane;membrane part;membrane-bounded organelle;organelle;organelle membrane;…	Alternativesplicing;Coiledcoil;Completeproteome;Directproteinsequencing;Endoplasmicreticulum;Glycoprotein;Isopeptidebond;Membrane;Phosphoprotein;Polymorphism;Referenceproteome;Signal-anchor;Transmembrane;Transmembranehelix;Ublconjugation	TNF-alpha/NF-kappa B signaling complex 8	+	6	6	6	5.6	5.6	5.6	156.27	22.912	13	0.00553895	0.00152836	Q86UP2
N-alpha-acetyltransferase 40	NAA40	NAA40_HUMAN N-alpha-acetyltransferase 40 OS=Homo sapiens GN=NAA40 PE=2 SV=1	Q86UY6	Cluster-1	23.7799	27.4908	27.5201	35.7003	35.9737	35.3587	35.4782	34.5729	35.3485	35.3173	34.331	23.7799	27.4908	27.5201	35.7003	35.9737	35.3587	35.4782	34.5729	35.3485	35.3173	34.331	lipid metabolic process;metabolic process;primary metabolic process	acetyltransferase activity;catalytic activity;N-acetyltransferase activity;N-acyltransferase activity;transferase activity;transferase activity, transferring acyl groups;transferase activity, transferring acyl groups other than amino-acyl groups		3D-structure;Acyltransferase;Alternativesplicing;Completeproteome;Lipoprotein;Myristate;Referenceproteome;Transferase		+	19	19	19	65	65	65	27.194	323.31	625	8.94713e-06	0	Q86UY6
Coiled-coil domain-containing protein 50	CCDC50	CCD50_HUMAN Coiled-coil domain-containing protein 50 OS=Homo sapiens GN=CCDC50 PE=1 SV=1	Q8IVM0	Cluster-1	26.0843	25.4858	25.5031	29.0287	28.0534	27.9873	28.3368	25.9009	25.8689	25.8025	25.9978	26.0843	25.4858	25.5031	29.0287	28.0534	27.9873	28.3368	25.9009	25.8689	25.8025	25.9978		binding;enzyme binding;protein binding;ubiquitin protein ligase binding	cell part;cytoplasm;intracellular part	Acetylation;Alternativesplicing;Coiledcoil;Completeproteome;Cytoplasm;Deafness;Non-syndromicdeafness;Phosphoprotein;Polymorphism;Referenceproteome		+	6	6	6	19.6	19.6	19.6	35.822	18.59	25	8.06617e-06	0	Q8IVM0
PHD finger protein 6	PHF6	PHF6_HUMAN PHD finger protein 6 OS=Homo sapiens GN=PHF6 PE=1 SV=1	Q8IWS0	Cluster-1	27.5416	28.1497	27.6025	28.6003	29.0252	29.3534	28.7679	27.9661	28.0052	28.0455	27.9173	27.5416	28.1497	27.6025	28.6003	29.0252	29.3534	28.7679	27.9661	28.0052	28.0455	27.9173	biological regulation;biosynthetic process;cellular biosynthetic process;cellular macromolecule biosynthetic process;cellular macromolecule metabolic process;cellular metabolic process;cellular nitrogen compound metabolic process;cellular process;macromolecule biosynthetic process;macromolecule metabolic process;metabolic process;nitrogen compound metabolic process;nucleic acid metabolic process;…	binding;cation binding;cytoskeletal protein binding;DNA binding;enzyme binding;histone binding;histone deacetylase binding;ion binding;metal ion binding;nucleic acid binding;phosphoprotein binding;protein binding;ribonucleoprotein binding;scaffold protein binding;transition metal ion binding;tubulin binding;zinc ion binding	cell part;chromosomal part;condensed chromosome kinetochore;intracellular membrane-bounded organelle;intracellular non-membrane-bounded organelle;intracellular organelle;intracellular organelle part;intracellular part;kinetochore;macromolecular complex;membrane-bounded organelle;non-membrane-bounded organelle;nuclear part;nucleolus;nucleoplasm;nucleus;organelle;organelle part;protein complex	3D-structure;Acetylation;Alternativesplicing;Centromere;Chromosome;Completeproteome;Diseasemutation;DNA-binding;Epilepsy;Kinetochore;Mentalretardation;Metal-binding;Nucleus;Phosphoprotein;Referenceproteome;Repeat;Transcription;Transcriptionregulation;Zinc;Zinc-finger		+	8	8	8	25.8	25.8	25.8	41.29	37.329	39	0.000693702	0.000688259	Q8IWS0;REV__Q9NYV4
Ankyrin repeat and KH domain-containing protein 1	ANKHD1	ANKH1_HUMAN Ankyrin repeat and KH domain-containing protein 1 OS=Homo sapiens GN=ANKHD1 PE=1 SV=1	Q8IWZ3	Cluster-1	29.7219	30.0346	29.8262	30.2076	30.2109	29.9378	29.975	29.5618	29.5462	29.5345	29.4349	29.7219	30.0346	29.8262	30.2076	30.2109	29.9378	29.975	29.5618	29.5462	29.5345	29.4349			cell part;cytoplasm;intracellular part	Acetylation;Alternativesplicing;ANKrepeat;Coiledcoil;Completeproteome;Cytoplasm;Phosphoprotein;Polymorphism;Referenceproteome;Repeat;RNA-binding		+	44	28	28	25.8	18.5	18.5	269.45	256.11	105	0.000706885	0.00157522	Q8IWZ3
GPALPP motifs-containing protein 1	GPALPP1	K1704_HUMAN Uncharacterized protein KIAA1704 OS=Homo sapiens GN=KIAA1704 PE=1 SV=1	Q8IXQ4	Cluster-1	27.6389	25.2387	24.932	27.7584	27.3664	27.1544	27.2698	25.9135	25.4041	25.8185	25.6092	27.6389	25.2387	24.932	27.7584	27.3664	27.1544	27.2698	NaN	25.4041	25.8185	NaN				Acetylation;Alternativesplicing;Completeproteome;Phosphoprotein;Referenceproteome		+	5	5	5	16.8	16.8	16.8	38.141	7.3938	15	0.0310536	0.00670588	Q8IXQ4
5-3 exoribonuclease 1	XRN1	XRN1_HUMAN 5-3 exoribonuclease 1 OS=Homo sapiens GN=XRN1 PE=1 SV=1	Q8IZH2	Cluster-1	31.0116	30.8736	31.0013	31.6937	31.5676	31.5592	31.4144	31.017	30.8121	30.7692	30.6632	31.0116	30.8736	31.0013	31.6937	31.5676	31.5592	31.4144	31.017	30.8121	30.7692	30.6632	catabolic process;cellular catabolic process;cellular macromolecule catabolic process;cellular macromolecule metabolic process;cellular metabolic process;cellular nitrogen compound metabolic process;cellular process;exonucleolytic nuclear-transcribed mRNA catabolic process involved in deadenylation-dependent decay;gene expression;histone mRNA catabolic process;histone mRNA metabolic process;macro…	5'-3' exonuclease activity;binding;catalytic activity;DNA binding;exonuclease activity;hydrolase activity;hydrolase activity, acting on ester bonds;nuclease activity;nucleic acid binding	cell part;cytoplasm;cytoplasmic mRNA processing body;cytoplasmic part;cytoskeleton;cytosol;Golgi apparatus;intermediate filament cytoskeleton;intracellular membrane-bounded organelle;intracellular non-membrane-bounded organelle;intracellular organelle;intracellular part;macromolecular complex;membrane;membrane-bounded organelle;non-membrane-bounded organelle;organelle;plasma membrane;ribonucleopr…	Alternativesplicing;Completeproteome;Cytoplasm;DNA-binding;Exonuclease;Hydrolase;Nuclease;Phosphoprotein;Polymorphism;Referenceproteome;RNA-binding;Tumorsuppressor	mRNA decay complex (UPF1, UPF2, UPF3B, DCP2, XRN1, XRN2, EXOSC2, EXOSC4, EXOSC10, PARN)	+	40	40	40	29.5	29.5	29.5	194.1	213.61	233	5.92811e-05	0.000296651	Q8IZH2
RNA polymerase II-associated factor 1 homolog	PAF1	PAF1_HUMAN RNA polymerase II-associated factor 1 homolog OS=Homo sapiens GN=PAF1 PE=1 SV=2	Q8N7H5	Cluster-1	24.5685	23.3426	23.8474	27.6081	26.0873	25.4662	25.2184	24.7066	25.2249	24.4935	24.9643	24.5685	23.3426	23.8474	27.6081	26.0873	25.4662	25.2184	24.7066	25.2249	24.4935	NaN	biological regulation;biosynthetic process;cell fate commitment;cell fate commitment involved in formation of primary germ layers;cell surface receptor linked signaling pathway;cellular biosynthetic process;cellular component assembly;cellular component assembly at cellular level;cellular component organization;cellular component organization at cellular level;cellular component organization or b…	basal RNA polymerase II transcription machinery binding;basal transcription machinery binding;binding;chromatin binding;enzyme binding;protein binding;RNA polymerase binding;RNA polymerase core enzyme binding;RNA polymerase II core binding	Cdc73/Paf1 complex;cell part;cytoplasm;intracellular organelle part;intracellular part;macromolecular complex;membrane;nuclear part;nucleoplasm part;organelle part;protein complex;transcription elongation factor complex	3D-structure;Alternativesplicing;Coiledcoil;Completeproteome;Nucleus;Referenceproteome;Transcription;Transcriptionregulation;Tumorsuppressor;Wntsignalingpathway	Paf complex	+	5	5	5	15.4	15.4	15.4	59.975	11.969	10	0.0150803	0.00301916	Q8N7H5
Plasminogen activator inhibitor 1 RNA-binding protein	SERBP1	PAIRB_HUMAN Plasminogen activator inhibitor 1 RNA-binding protein OS=Homo sapiens GN=SERBP1 PE=1 SV=2	Q8NC51	Cluster-1	34.1538	34.2032	34.3796	36.1053	35.8992	35.9122	35.6162	33.5785	33.6537	33.653	33.1709	34.1538	34.2032	34.3796	36.1053	35.8992	35.9122	35.6162	33.5785	33.6537	33.653	33.1709	biological regulation;cellular macromolecule metabolic process;cellular metabolic process;cellular nitrogen compound metabolic process;cellular process;macromolecule metabolic process;metabolic process;mRNA metabolic process;nitrogen compound metabolic process;nucleic acid metabolic process;nucleobase-containing compound metabolic process;posttranscriptional regulation of gene expression;primary …	binding;mRNA 3'-UTR binding;mRNA binding;nucleic acid binding;RNA binding	cell part;cytoplasm;cytoplasmic part;extracellular membrane-bounded organelle;extracellular organelle;extracellular region part;extracellular vesicular exosome;intracellular membrane-bounded organelle;intracellular organelle;intracellular part;membrane;membrane-bounded organelle;membrane-bounded vesicle;nucleus;organelle;perinuclear region of cytoplasm;plasma membrane;vesicle	3D-structure;Acetylation;Alternativesplicing;Completeproteome;Cytoplasm;Directproteinsequencing;Nucleus;Phosphoprotein;Referenceproteome;RNA-binding		+	36	36	36	64.2	64.2	64.2	44.965	323.31	623	4.50992e-07	0	Q8NC51
Zinc finger protein 280C	ZNF280C	Z280C_HUMAN Zinc finger protein 280C OS=Homo sapiens GN=ZNF280C PE=1 SV=1	Q8ND82	Cluster-1	30.0523	30.1358	29.8885	30.8542	31.2635	31.3262	30.7393	29.3101	29.5613	29.4867	28.7893	30.0523	30.1358	29.8885	30.8542	31.2635	31.3262	30.7393	29.3101	29.5613	29.4867	28.7893	biological regulation;biosynthetic process;cellular biosynthetic process;cellular macromolecule biosynthetic process;cellular macromolecule metabolic process;cellular metabolic process;cellular nitrogen compound metabolic process;cellular process;macromolecule biosynthetic process;macromolecule metabolic process;metabolic process;nitrogen compound metabolic process;nucleic acid metabolic process;…	binding;cation binding;DNA binding;ion binding;metal ion binding;nucleic acid binding;regulatory region DNA binding;regulatory region nucleic acid binding;RNA polymerase II regulatory region DNA binding;RNA polymerase II regulatory region sequence-specific DNA binding;sequence-specific DNA binding;transcription regulatory region DNA binding;transcription regulatory region sequence-specific DNA bi…	cell part;intracellular membrane-bounded organelle;intracellular organelle;intracellular part;membrane-bounded organelle;nucleus;organelle	Acetylation;Completeproteome;DNA-binding;Metal-binding;Nucleus;Phosphoprotein;Polymorphism;Referenceproteome;Repeat;Transcription;Transcriptionregulation;Zinc;Zinc-finger		+	19	19	16	37.2	37.2	32.6	83.095	132.59	97	8.03428e-05	0.000149254	Q8ND82;Q86YH2
Polyhomeotic-like protein 3	PHC3	PHC3_HUMAN Polyhomeotic-like protein 3 OS=Homo sapiens GN=PHC3 PE=1 SV=1	Q8NDX5	Cluster-1	27.3171	26.1	24.8625	26.9744	27.2134	27.3798	26.8321	25.2348	25.0737	25.0023	25.4189	27.3171	NaN	NaN	26.9744	27.2134	27.3798	26.8321	NaN	NaN	NaN	NaN	cellular macromolecule metabolic process;cellular metabolic process;cellular process;cellular protein metabolic process;developmental process;macromolecule metabolic process;macromolecule modification;metabolic process;multicellular organismal development;multicellular organismal process;post-translational protein modification;primary metabolic process;protein metabolic process;protein modificati…	binding;cation binding;DNA binding;ion binding;metal ion binding;nucleic acid binding;transition metal ion binding;zinc ion binding	actin cytoskeleton;cell part;cytoskeleton;intracellular membrane-bounded organelle;intracellular non-membrane-bounded organelle;intracellular organelle;intracellular organelle part;intracellular part;macromolecular complex;membrane-bounded organelle;non-membrane-bounded organelle;nuclear part;nucleoplasm;nucleus;organelle;organelle part;PcG protein complex;PRC1 complex;protein complex	3D-structure;Alternativesplicing;Completeproteome;Developmentalprotein;DNA-binding;Metal-binding;Nucleus;Phosphoprotein;Referenceproteome;Zinc;Zinc-finger	Polycomb repressive complex 1 (PRC1, hPRC-H)	+	5	5	5	7.4	7.4	7.4	106.16	14.84	8	0.00914327	0.00197191	Q8NDX5
ATP-binding cassette sub-family F member 1	ABCF1	ABCF1_HUMAN ATP-binding cassette sub-family F member 1 OS=Homo sapiens GN=ABCF1 PE=1 SV=2	Q8NE71	Cluster-1	27.6364	27.6264	27.9719	30.1501	29.5492	29.6129	29.1929	28.3772	28.3898	28.0745	28.18	27.6364	27.6264	27.9719	30.1501	29.5492	29.6129	29.1929	28.3772	28.3898	28.0745	28.18	biological regulation;biosynthetic process;cellular biosynthetic process;cellular macromolecule biosynthetic process;cellular macromolecule metabolic process;cellular metabolic process;cellular process;cellular protein metabolic process;defense response;establishment of localization;inflammatory response;macromolecule biosynthetic process;macromolecule metabolic process;metabolic process;positive…	adenyl nucleotide binding;adenyl ribonucleotide binding;ATP binding;ATPase activity;binding;catalytic activity;hydrolase activity;hydrolase activity, acting on acid anhydrides;hydrolase activity, acting on acid anhydrides, in phosphorus-containing anhydrides;nucleic acid binding;nucleoside-triphosphatase activity;nucleotide binding;purine nucleotide binding;purine ribonucleoside triphosphate bind…	cell part;cytoplasm;cytoplasmic part;cytosol;envelope;intracellular non-membrane-bounded organelle;intracellular organelle;intracellular organelle part;intracellular part;macromolecular complex;membrane;non-membrane-bounded organelle;nuclear envelope;nuclear part;nucleoplasm;organelle;organelle envelope;organelle part;polysomal ribosome;ribonucleoprotein complex;ribosome	Activator;Alternativesplicing;ATP-binding;Completeproteome;Cytoplasm;Isopeptidebond;Nucleotide-binding;Nucleus;Phosphoprotein;Polymorphism;Referenceproteome;Repeat;Ublconjugation		+	19	19	19	27.6	27.6	27.6	95.925	132.63	46	4.58847e-05	0.000165899	Q8NE71
Serine/threonine-protein kinase Nek9	NEK9	NEK9_HUMAN Serine/threonine-protein kinase Nek9 OS=Homo sapiens GN=NEK9 PE=1 SV=2	Q8TD19	Cluster-1	27.781	27.838	28.0991	28.1594	29.0284	28.8499	28.7217	27.6324	27.21	27.3354	27.6676	27.781	27.838	28.0991	28.1594	29.0284	28.8499	28.7217	27.6324	27.21	27.3354	27.6676	cell cycle;cell cycle phase;cell cycle process;cell division;cellular component disassembly;cellular component disassembly at cellular level;cellular component organization;cellular component organization at cellular level;cellular component organization or biogenesis;cellular component organization or biogenesis at cellular level;cellular macromolecule metabolic process;cellular membrane organiz…	adenyl nucleotide binding;adenyl ribonucleotide binding;ATP binding;binding;catalytic activity;cation binding;enzyme binding;ion binding;kinase activity;kinase binding;metal ion binding;nucleotide binding;phosphotransferase activity, alcohol group as acceptor;protein binding;protein kinase activity;protein kinase binding;protein serine/threonine kinase activity;purine nucleotide binding;purine ri…	cell part;cytoplasmic part;cytosol;intracellular membrane-bounded organelle;intracellular organelle;intracellular part;membrane-bounded organelle;nucleus;organelle	3D-structure;Acetylation;ATP-binding;Cellcycle;Celldivision;Coiledcoil;Completeproteome;Cytoplasm;Directproteinsequencing;Kinase;Magnesium;Metal-binding;Mitosis;Nucleotide-binding;Nucleus;Phosphoprotein;Polymorphism;Referenceproteome;Repeat;Serine/threonine-proteinkinase;Transferase	FACT-NEK9 complex	+	10	10	10	14.6	14.6	14.6	107.17	45.244	29	0.000834667	0.000760396	Q8TD19
Zinc finger CCCH domain-containing protein 15	ZC3H15	ZC3HF_HUMAN Zinc finger CCCH domain-containing protein 15 OS=Homo sapiens GN=ZC3H15 PE=1 SV=1	Q8WU90	Cluster-1	29.2308	29.8003	29.7515	31.1322	30.7522	30.6922	30.6678	28.419	28.307	28.7796	28.3091	29.2308	29.8003	29.7515	31.1322	30.7522	30.6922	30.6678	28.419	28.307	28.7796	28.3091	biological regulation;cell surface receptor linked signaling pathway;cellular process;cellular response to chemical stimulus;cellular response to cytokine stimulus;cellular response to organic substance;cellular response to stimulus;cytokine-mediated signaling pathway;regulation of biological process;regulation of cellular process;response to chemical stimulus;response to cytokine stimulus;respon…	binding;cation binding;ion binding;metal ion binding	cell part;cytoplasm;intracellular non-membrane-bounded organelle;intracellular organelle;intracellular organelle part;intracellular part;non-membrane-bounded organelle;nuclear part;nucleolus;organelle;organelle part	Alternativesplicing;Coiledcoil;Completeproteome;Cytoplasm;Metal-binding;Nucleus;Phosphoprotein;Polymorphism;Referenceproteome;Repeat;Zinc;Zinc-finger		+	18	18	18	37.1	37.1	37.1	48.602	122.85	64	3.18339e-06	0	Q8WU90
DEP domain-containing protein 1B	DEPDC1B	DEP1B_HUMAN DEP domain-containing protein 1B OS=Homo sapiens GN=DEPDC1B PE=2 SV=2	Q8WUY9	Cluster-1	27.5585	27.4176	28.4695	30.4087	29.2721	29.0918	29.0126	27.7865	27.3752	27.6433	28.549	27.5585	27.4176	28.4695	30.4087	29.2721	29.0918	29.0126	27.7865	27.3752	27.6433	28.549	biological regulation;biosynthetic process;cell migration;cell motility;cellular biosynthetic process;cellular component movement;cellular macromolecule biosynthetic process;cellular macromolecule metabolic process;cellular metabolic process;cellular nitrogen compound metabolic process;cellular process;cellular response to stimulus;intracellular signal transduction;locomotion;macromolecule biosyn…	enzyme activator activity;enzyme regulator activity;GTPase activator activity;GTPase regulator activity;nucleoside-triphosphatase regulator activity	cell part;cytoplasmic part;cytosol;intracellular membrane-bounded organelle;intracellular organelle;intracellular organelle part;intracellular part;macromolecular complex;membrane-bounded organelle;nuclear part;nucleoplasm;nucleoplasm part;nucleus;organelle;organelle part;protein complex;transcriptional repressor complex	3D-structure;Alternativesplicing;Completeproteome;GTPaseactivation;Nucleus;Phosphoprotein;Polymorphism;Referenceproteome;Repressor;Transcription;Transcriptionregulation		+	12	12	12	26.8	26.8	26.8	61.77	64.596	45	0.00678915	0.00160469	Q8WUY9;Q5TB30
Translational activator GCN1	GCN1L1	GCN1L_HUMAN Translational activator GCN1 OS=Homo sapiens GN=GCN1L1 PE=1 SV=6	Q92616	Cluster-1	30.6791	30.7868	30.9038	31.4157	31.2139	31.565	31.1636	31.0301	30.8638	30.7396	31.0641	30.6791	30.7868	30.9038	31.4157	31.2139	31.565	31.1636	31.0301	30.8638	30.7396	31.0641	biological regulation;biosynthetic process;cellular biosynthetic process;cellular macromolecule biosynthetic process;cellular macromolecule metabolic process;cellular metabolic process;cellular process;cellular protein metabolic process;macromolecule biosynthetic process;macromolecule metabolic process;metabolic process;posttranscriptional regulation of gene expression;primary metabolic process;p…	binding;nucleic acid binding;RNA binding;translation factor activity, nucleic acid binding	cell part;cytoplasm;cytoplasmic part;intracellular non-membrane-bounded organelle;intracellular organelle;intracellular part;macromolecular complex;membrane;non-membrane-bounded organelle;organelle;ribonucleoprotein complex;ribosome	Acetylation;Completeproteome;Directproteinsequencing;Phosphoprotein;Polymorphism;Referenceproteome;Repeat;Translationregulation	CDC5L complex;CDC5L core complex	+	72	72	72	33.5	33.5	33.5	292.75	323.31	409	0.00373831	0.00418027	Q92616
Probable ATP-dependent RNA helicase DDX17	DDX17	DDX17_HUMAN Probable ATP-dependent RNA helicase DDX17 OS=Homo sapiens GN=DDX17 PE=1 SV=2	Q92841	Cluster-1	28.2199	28.6246	28.1485	29.3956	29.4238	29.6307	29.4296	28.8288	28.8733	28.5632	29.1515	28.2199	28.6246	28.1485	29.3956	29.4238	29.6307	29.4296	28.8288	28.8733	28.5632	29.1515	biological regulation;biosynthetic process;cellular biosynthetic process;cellular macromolecule biosynthetic process;cellular macromolecule metabolic process;cellular metabolic process;cellular nitrogen compound metabolic process;cellular process;macromolecule biosynthetic process;macromolecule metabolic process;metabolic process;mRNA metabolic process;mRNA processing;nitrogen compound metabolic …	adenyl nucleotide binding;adenyl ribonucleotide binding;ATP binding;ATPase activity;ATPase activity, coupled;ATP-dependent helicase activity;ATP-dependent RNA helicase activity;binding;catalytic activity;estrogen receptor binding;helicase activity;hormone receptor binding;hydrolase activity;hydrolase activity, acting on acid anhydrides;hydrolase activity, acting on acid anhydrides, in phosphorus-…	cell part;cytoplasm;intracellular membrane-bounded organelle;intracellular non-membrane-bounded organelle;intracellular organelle;intracellular organelle part;intracellular part;membrane;membrane-bounded organelle;non-membrane-bounded organelle;nuclear part;nucleolus;nucleoplasm;nucleus;organelle;organelle part	Alternativeinitiation;Alternativesplicing;ATP-binding;Completeproteome;Helicase;Hydrolase;Isopeptidebond;Nucleotide-binding;Nucleus;Phosphoprotein;Referenceproteome;RNA-binding;Transcription;Transcriptionregulation;Ublconjugation	DGCR8 multiprotein complex;Large Drosha complex;Spliceosome	+	21	14	14	32.4	23.7	23.7	80.272	48.948	47	0.000293385	0.000421525	Q92841
DNA repair protein RAD50	RAD50	RAD50_HUMAN DNA repair protein RAD50 OS=Homo sapiens GN=RAD50 PE=1 SV=1	Q92878	Cluster-1	26.9936	26.9695	27.0095	28.1399	28.5233	28.2513	28.0615	26.9854	26.8913	26.7393	26.6607	26.9936	26.9695	27.0095	28.1399	28.5233	28.2513	28.0615	26.9854	26.8913	26.7393	26.6607	anatomical structure homeostasis;biological regulation;biosynthetic process;cell cycle process;cellular biosynthetic process;cellular component organization;cellular component organization at cellular level;cellular component organization or biogenesis;cellular component organization or biogenesis at cellular level;cellular macromolecule biosynthetic process;cellular macromolecule metabolic proce…	adenyl nucleotide binding;adenyl ribonucleotide binding;ATP binding;ATPase activity;binding;binding, bridging;catalytic activity;cation binding;DNA binding;hydrolase activity;hydrolase activity, acting on acid anhydrides;hydrolase activity, acting on acid anhydrides, in phosphorus-containing anhydrides;ion binding;metal ion binding;nucleic acid binding;nucleoside-triphosphatase activity;nucleotid…	cell part;chromosomal part;chromosome, telomeric region;intracellular membrane-bounded organelle;intracellular organelle;intracellular organelle part;intracellular part;macromolecular complex;membrane;membrane-bounded organelle;Mre11 complex;nuclear chromosome part;nuclear chromosome, telomeric region;nuclear part;nucleoplasm;nucleus;organelle;organelle part;pronucleus;protein complex;site of dou…	Acetylation;Alternativesplicing;ATP-binding;Cellcycle;Chromosome;Coiledcoil;Completeproteome;DNAdamage;DNArepair;Host-virusinteraction;Hydrolase;Meiosis;Metal-binding;Nucleotide-binding;Nucleus;Phosphoprotein;Polymorphism;Referenceproteome;Telomere;Zinc	BASC (Ab C-20) complex (BRCA1-associated genome surveillance complex);BASC complex (BRCA1-associated genome surveillance complex);BRCA1-BARD1-BACH1-DNA damage complex II;BRCA1-RAD50-MRE11-NBS1 complex;DNA double-strand break end-joining complex;MDC1-MRE11-RAD50-NBS1 complex;MDC1-MRN-ATM-FANCD2 complex;MRE11A-RAD50-NBN-TRF2 complex;MRN complex (MRE11-RAD50-NBN complex);MRN complex (MRE11-RAD50-NBS…	+	11	11	11	9.9	9.9	9.9	153.89	38.108	29	2.16135e-06	4.12371e-05	Q92878
Regulator of nonsense transcripts 1	UPF1	RENT1_HUMAN Regulator of nonsense transcripts 1 OS=Homo sapiens GN=UPF1 PE=1 SV=2	Q92900	Cluster-1	28.4534	28.5345	28.6579	31.0069	30.5818	30.1685	29.569	26.6694	26.7797	25.4462	26.8377	28.4534	28.5345	28.6579	31.0069	30.5818	30.1685	29.569	26.6694	26.7797	NaN	26.8377	biological regulation;biosynthetic process;catabolic process;cellular biosynthetic process;cellular catabolic process;cellular macromolecule biosynthetic process;cellular macromolecule catabolic process;cellular macromolecule metabolic process;cellular metabolic process;cellular nitrogen compound metabolic process;cellular process;cellular response to stimulus;cellular response to stress;DNA meta…	adenyl nucleotide binding;adenyl ribonucleotide binding;ATP binding;ATPase activity;ATPase activity, coupled;ATP-dependent helicase activity;ATP-dependent RNA helicase activity;binding;catalytic activity;cation binding;chromatin binding;DNA binding;helicase activity;hydrolase activity;hydrolase activity, acting on acid anhydrides;hydrolase activity, acting on acid anhydrides, in phosphorus-contai…	cell part;chromatin;chromosomal part;cytoplasm;cytoplasmic mRNA processing body;cytoplasmic part;cytosol;exon-exon junction complex;intracellular membrane-bounded organelle;intracellular non-membrane-bounded organelle;intracellular organelle;intracellular organelle part;intracellular part;macromolecular complex;membrane-bounded organelle;non-membrane-bounded organelle;nuclear part;nucleoplasm;nuc…	3D-structure;Alternativesplicing;ATP-binding;Completeproteome;Cytoplasm;Helicase;Hydrolase;Metal-binding;Nonsense-mediatedmRNAdecay;Nucleotide-binding;Nucleus;Phosphoprotein;Polymorphism;Referenceproteome;Repeat;RNA-binding;Zinc;Zinc-finger	mRNA decay complex (UPF1, UPF2, UPF3B, DCP2, XRN1, XRN2, EXOSC2, EXOSC4, EXOSC10, PARN);Postsplicing complex;SMG-1-Upf1-eRF1-eRF3 complex (SURF);Upf complex (UPF1, UPF2, UPF3a);Upf complex (UPF1, UPF2, UPF3b)	+	24	24	24	27.3	27.3	27.3	124.34	109.33	42	3.12903e-05	0.000119403	Q92900
Ubiquitin carboxyl-terminal hydrolase 7	USP7	UBP7_HUMAN Ubiquitin carboxyl-terminal hydrolase 7 OS=Homo sapiens GN=USP7 PE=1 SV=2	Q93009	Cluster-1	28.0718	28.255	27.7249	28.6924	28.295	28.4769	28.1197	27.3656	27.5046	27.3828	28.0598	28.0718	28.255	27.7249	28.6924	28.295	28.4769	28.1197	27.3656	27.5046	27.3828	28.0598	biological regulation;catabolic process;cellular catabolic process;cellular component organization;cellular component organization at cellular level;cellular component organization or biogenesis;cellular component organization or biogenesis at cellular level;cellular macromolecule catabolic process;cellular macromolecule metabolic process;cellular metabolic process;cellular nitrogen compound meta…	binding;catalytic activity;cysteine-type endopeptidase activity;cysteine-type peptidase activity;endopeptidase activity;enzyme binding;hydrolase activity;p53 binding;peptidase activity;peptidase activity, acting on L-amino acid peptides;protein binding;protein C-terminus binding;small conjugating protein-specific protease activity;transcription factor binding;ubiquitin protein ligase binding;ubiq…	cell part;cytoplasmic part;cytosol;intracellular membrane-bounded organelle;intracellular organelle;intracellular organelle part;intracellular part;membrane-bounded organelle;nuclear body;nuclear part;nucleoplasm part;nucleus;organelle;organelle part;PML body	3D-structure;Acetylation;Alternativesplicing;Completeproteome;Cytoplasm;Developmentalprotein;Directproteinsequencing;DNAdamage;DNArepair;Host-virusinteraction;Hydrolase;Isopeptidebond;Nucleus;Phosphoprotein;Protease;Referenceproteome;Thiolprotease;Ublconjugation;Ublconjugationpathway		+	12	12	12	16.1	16.1	16.1	128.3	126.69	29	0.0112334	0.00516945	Q93009
Lethal(3)malignant brain tumor-like protein 2	L3MBTL2	LMBL2_HUMAN Lethal(3)malignant brain tumor-like protein 2 OS=Homo sapiens GN=L3MBTL2 PE=1 SV=1	Q969R5	Cluster-1	26.0697	25.123	26.8657	28.9137	28.8131	29.0449	28.7555	24.422	24.4711	25.4574	25.4265	26.0697	NaN	26.8657	28.9137	28.8131	29.0449	28.7555	NaN	NaN	NaN	NaN	anatomical structure development;biological regulation;biosynthetic process;cellular biosynthetic process;cellular component organization;cellular component organization at cellular level;cellular component organization or biogenesis;cellular component organization or biogenesis at cellular level;cellular macromolecule biosynthetic process;cellular macromolecule metabolic process;cellular metabol…	binding;cation binding;histone binding;ion binding;metal ion binding;methylated histone residue binding;protein binding;transition metal ion binding;zinc ion binding	cell part;intracellular membrane-bounded organelle;intracellular organelle;intracellular part;membrane-bounded organelle;nucleus;organelle	3D-structure;Acetylation;Alternativesplicing;Chromatinregulator;Chromosomalrearrangement;Completeproteome;Metal-binding;Nucleus;Phosphoprotein;Polymorphism;Referenceproteome;Repeat;Transcription;Transcriptionregulation;Zinc;Zinc-finger	E2F-6 complex	+	10	10	10	17.4	17.4	17.4	79.109	31.74	21	2.77489e-05	6.4e-05	Q969R5;Q05BQ5
Zinc finger protein 622	ZNF622	ZN622_HUMAN Zinc finger protein 622 OS=Homo sapiens GN=ZNF622 PE=1 SV=1	Q969S3	Cluster-1	26.0489	26.9715	26.9971	26.9525	27.2585	27.2789	27.2436	26.6929	24.3361	24.6837	25.7536	NaN	26.9715	26.9971	26.9525	27.2585	27.2789	27.2436	26.6929	NaN	NaN	NaN	biological regulation;induction of apoptosis;induction of apoptosis by intracellular signals;induction of apoptosis by oxidative stress;induction of programmed cell death;positive regulation of apoptosis;positive regulation of biological process;positive regulation of catalytic activity;positive regulation of cell communication;positive regulation of cell death;positive regulation of cellular pro…	binding;cation binding;ion binding;metal ion binding;transition metal ion binding;zinc ion binding	cell part;cytoplasm;cytoplasmic part;Golgi apparatus;intracellular membrane-bounded organelle;intracellular non-membrane-bounded organelle;intracellular organelle;intracellular organelle part;intracellular part;membrane-bounded organelle;non-membrane-bounded organelle;nuclear part;nucleolus;organelle;organelle part	Acetylation;Completeproteome;Cytoplasm;Metal-binding;Nucleus;Phosphoprotein;Referenceproteome;Repeat;Zinc;Zinc-finger		+	5	5	5	16.8	16.8	16.8	54.271	11.051	10	0.0188886	0.00401963	Q969S3
Cirhin	CIRH1A	CIR1A_HUMAN Cirhin OS=Homo sapiens GN=CIRH1A PE=1 SV=1	Q969X6	Cluster-1	25.8489	25.1666	23.8442	27.5114	27.6968	28.1931	27.6396	25.0605	25.0268	24.9752	24.7221	NaN	NaN	NaN	27.5114	27.6968	28.1931	27.6396	NaN	NaN	NaN	NaN	biological regulation;biosynthetic process;cellular biosynthetic process;cellular macromolecule biosynthetic process;cellular macromolecule metabolic process;cellular metabolic process;cellular nitrogen compound metabolic process;cellular process;macromolecule biosynthetic process;macromolecule metabolic process;maturation of SSU-rRNA;metabolic process;ncRNA metabolic process;ncRNA processing;nit…		cell part;intracellular non-membrane-bounded organelle;intracellular organelle;intracellular organelle part;intracellular part;macromolecular complex;non-membrane-bounded organelle;nuclear part;nucleolar part;nucleolus;organelle;organelle part;protein complex;t-UTP complex	Alternativesplicing;Completeproteome;Diseasemutation;Nucleus;Polymorphism;Referenceproteome;Repeat;rRNAprocessing;Transcription;Transcriptionregulation;WDrepeat		+	7	7	7	14.9	14.9	14.9	76.889	29.839	4	0.000132275	0.000148148	Q969X6
Leucine-rich repeat-containing protein 59	LRRC59	LRC59_HUMAN Leucine-rich repeat-containing protein 59 OS=Homo sapiens GN=LRRC59 PE=1 SV=1	Q96AG4	Cluster-1	27.6392	28.1505	28.342	30.3521	30.5883	30.4843	30.046	27.2687	27.7738	27.3307	28.7463	27.6392	28.1505	28.342	30.3521	30.5883	30.4843	30.046	27.2687	27.7738	27.3307	28.7463			cell part;cytoplasmic part;endoplasmic reticulum;endoplasmic reticulum membrane;endoplasmic reticulum part;envelope;integral to membrane;intracellular membrane-bounded organelle;intracellular non-membrane-bounded organelle;intracellular organelle;intracellular organelle part;intracellular part;intrinsic to membrane;membrane;membrane part;membrane-bounded organelle;mitochondrial nucleoid;mitochond…	Acetylation;Coiledcoil;Completeproteome;Directproteinsequencing;Endoplasmicreticulum;Leucine-richrepeat;Membrane;Microsome;Nucleus;Phosphoprotein;Referenceproteome;Repeat;Signal-anchor;Transmembrane;Transmembranehelix		+	10	10	10	37.1	37.1	37.1	34.93	96.156	42	0.000117882	0.000146939	Q96AG4
Coiled-coil domain-containing protein 124	CCDC124	CC124_HUMAN Coiled-coil domain-containing protein 124 OS=Homo sapiens GN=CCDC124 PE=1 SV=1	Q96CT7	Cluster-1	29.7344	29.758	29.2278	30.526	30.114	29.9843	30.2435	27.9834	28.3311	28.2133	28.0854	29.7344	29.758	29.2278	30.526	30.114	29.9843	30.2435	27.9834	28.3311	28.2133	28.0854	cell cycle;cell division;cellular process		cell part;cytoplasm;cytoplasmic part;cytoskeletal part;intracellular organelle part;intracellular part;membrane;microtubule organizing center;midbody;organelle part;plasma membrane	Cellcycle;Celldivision;Coiledcoil;Completeproteome;Cytoplasm;Cytoskeleton;Phosphoprotein;Polymorphism;Referenceproteome		+	13	13	13	56.1	56.1	56.1	25.835	40.449	57	3.81481e-06	0	Q96CT7
AP-2 complex subunit mu	AP2M1	AP2M1_HUMAN AP-2 complex subunit mu OS=Homo sapiens GN=AP2M1 PE=1 SV=2	Q96CW1	Cluster-1	24.4053	24.719	25.4698	29.3746	28.7077	29.4577	28.7254	24.4799	25.5912	25.1742	24.9107	NaN	NaN	NaN	29.3746	28.7077	29.4577	28.7254	NaN	NaN	NaN	NaN	antigen processing and presentation;antigen processing and presentation of exogenous antigen;antigen processing and presentation of exogenous peptide antigen;antigen processing and presentation of exogenous peptide antigen via MHC class II;antigen processing and presentation of peptide antigen;antigen processing and presentation of peptide antigen via MHC class II;antigen processing and presentat…	binding;lipid binding;lipoprotein particle receptor binding;low-density lipoprotein particle receptor binding;peptide binding;protein binding;receptor binding;signal sequence binding;transporter activity	AP-2 adaptor complex;AP-type membrane coat adaptor complex;cell part;clathrin adaptor complex;clathrin coated vesicle membrane;clathrin-coated endocytic vesicle membrane;coated vesicle membrane;cytoplasmic part;cytoplasmic vesicle membrane;cytoplasmic vesicle part;cytosol;endocytic vesicle membrane;extracellular membrane-bounded organelle;extracellular organelle;extracellular region part;extracel…	3D-structure;Alternativesplicing;Cellmembrane;Coatedpit;Completeproteome;Endocytosis;Lipid-binding;Membrane;Phosphoprotein;Proteintransport;Referenceproteome;Transport		+	6	6	6	19.1	19.1	19.1	49.654	42.786	18	2.33022e-06	0	Q96CW1
Protein LTV1 homolog	LTV1	LTV1_HUMAN Protein LTV1 homolog OS=Homo sapiens GN=LTV1 PE=1 SV=1	Q96GA3	Cluster-1	28.0284	28.5525	28.226	29.4116	29.0107	29.1983	28.6595	27.3918	27.2984	27.2035	27.2244	28.0284	28.5525	28.226	29.4116	29.0107	29.1983	28.6595	27.3918	27.2984	27.2035	27.2244			cell part;cytoplasm;intracellular organelle part;intracellular part;nuclear part;nucleoplasm;organelle part	Coiledcoil;Completeproteome;Phosphoprotein;Referenceproteome		+	9	9	9	29.5	29.5	29.5	54.854	123.67	28	2.10178e-05	0.000163743	Q96GA3
Transcription factor BTF3 homolog 4	BTF3L4	BT3L4_HUMAN Transcription factor BTF3 homolog 4 OS=Homo sapiens GN=BTF3L4 PE=1 SV=1	Q96K17	Cluster-1	24.5634	24.942	25.8015	31.23	30.6777	30.1354	30.1777	27.0733	24.5016	25.1077	25.3218	NaN	NaN	NaN	31.23	30.6777	30.1354	30.1777	27.0733	NaN	NaN	NaN				Alternativesplicing;Completeproteome;Referenceproteome		+	9	9	9	72.8	72.8	72.8	17.27	213.26	28	2.40182e-05	4.21053e-05	Q96K17
Zinc finger protein 512B	ZNF512B	Z512B_HUMAN Zinc finger protein 512B OS=Homo sapiens GN=ZNF512B PE=1 SV=1	Q96KM6	Cluster-1	26.8845	26.9744	26.8433	28.9937	29.0439	29.4292	29.2216	26.3124	26.7274	27.0168	27.2632	26.8845	26.9744	26.8433	28.9937	29.0439	29.4292	29.2216	26.3124	26.7274	27.0168	27.2632	biological regulation;biosynthetic process;cellular biosynthetic process;cellular macromolecule biosynthetic process;cellular macromolecule metabolic process;cellular metabolic process;cellular nitrogen compound metabolic process;cellular process;macromolecule biosynthetic process;macromolecule metabolic process;metabolic process;nitrogen compound metabolic process;nucleic acid metabolic process;…	binding;cation binding;DNA binding;ion binding;metal ion binding;nucleic acid binding	cell part;intracellular membrane-bounded organelle;intracellular organelle;intracellular part;membrane-bounded organelle;nucleus;organelle	3D-structure;Completeproteome;DNA-binding;Metal-binding;Nucleus;Phosphoprotein;Polymorphism;Referenceproteome;Repeat;Transcription;Transcriptionregulation;Zinc;Zinc-finger		+	8	8	8	11.5	11.5	11.5	97.263	13.868	17	3.75582e-06	0	Q96KM6
Protein FAM193B	FAM193B	F193B_HUMAN Protein FAM193B OS=Homo sapiens GN=FAM193B PE=2 SV=2	Q96PV7	Cluster-1	25.0393	25.3255	25.7406	28.4396	26.349	27.1103	27.6259	25.6917	26.1539	26.0414	26.2211	NaN	NaN	25.7406	28.4396	26.349	27.1103	27.6259	25.6917	26.1539	NaN	NaN			cell part;cytoplasm;intracellular membrane-bounded organelle;intracellular non-membrane-bounded organelle;intracellular organelle;intracellular organelle part;intracellular part;membrane-bounded organelle;non-membrane-bounded organelle;nuclear part;nucleolus;nucleoplasm;nucleus;organelle;organelle part	Alternativesplicing;Coiledcoil;Completeproteome;Cytoplasm;Nucleus;Polymorphism;Referenceproteome		+	5	5	5	9.4	9.4	9.4	96.552	11.354	8	0.00497653	0.00134609	Q96PV7
ATPase family AAA domain-containing protein 5	ATAD5	ATAD5_HUMAN ATPase family AAA domain-containing protein 5 OS=Homo sapiens GN=ATAD5 PE=1 SV=4	Q96QE3	Cluster-1	26.2818	26.9514	26.8768	27.7438	27.4068	28.0257	26.7881	25.7877	26.7409	26.2961	26.3247	26.2818	26.9514	26.8768	27.7438	27.4068	28.0257	26.7881	NaN	26.7409	26.2961	26.3247	cellular process;cellular response to stimulus;cellular response to stress;response to DNA damage stimulus;response to stimulus;response to stress	adenyl nucleotide binding;adenyl ribonucleotide binding;ATP binding;binding;nucleotide binding;purine nucleotide binding;purine ribonucleoside triphosphate binding;purine ribonucleotide binding;ribonucleotide binding	cell part;intracellular membrane-bounded organelle;intracellular organelle;intracellular part;membrane-bounded organelle;nucleus;organelle	Alternativesplicing;ATP-binding;Completeproteome;DNAdamage;Nucleotide-binding;Nucleus;Phosphoprotein;Polymorphism;Referenceproteome		+	10	10	10	6.2	6.2	6.2	207.57	22.667	18	0.0144273	0.00418093	Q96QE3
Probable rRNA-processing protein EBP2	EBNA1BP2	EBP2_HUMAN Probable rRNA-processing protein EBP2 OS=Homo sapiens GN=EBNA1BP2 PE=1 SV=2	Q99848	Cluster-1	25.9155	24.9112	25.5138	26.7622	26.9581	28.1112	26.6648	26.1165	25.0585	24.4531	25.2462	25.9155	NaN	NaN	26.7622	26.9581	28.1112	26.6648	NaN	NaN	NaN	NaN	cellular component biogenesis;cellular component biogenesis at cellular level;cellular component organization or biogenesis;cellular component organization or biogenesis at cellular level;cellular process;ribonucleoprotein complex biogenesis;ribosome biogenesis		cell part;intracellular membrane-bounded organelle;intracellular non-membrane-bounded organelle;intracellular organelle;intracellular organelle part;intracellular part;membrane;membrane-bounded organelle;non-membrane-bounded organelle;nuclear part;nucleolus;nucleus;organelle;organelle part	Acetylation;Coiledcoil;Completeproteome;Nucleus;Phosphoprotein;Polymorphism;Referenceproteome;Ribosomebiogenesis	Nop56p-associated pre-rRNA complex	+	3	3	3	10.5	10.5	10.5	34.852	7.8751	3	0.0061689	0.00144343	Q99848
ATP-dependent RNA helicase DDX50	DDX50	DDX50_HUMAN ATP-dependent RNA helicase DDX50 OS=Homo sapiens GN=DDX50 PE=1 SV=1	Q9BQ39	Cluster-1	26.7193	26.5273	26.9522	28.0355	27.7139	27.5226	26.8926	26.3863	26.5868	26.514	26.2947	26.7193	26.5273	26.9522	28.0355	27.7139	27.5226	26.8926	26.3863	26.5868	26.514	26.2947	cellular macromolecule metabolic process;cellular metabolic process;cellular nitrogen compound metabolic process;cellular process;macromolecule metabolic process;metabolic process;nitrogen compound metabolic process;nucleic acid metabolic process;nucleobase-containing compound metabolic process;primary metabolic process;RNA metabolic process;RNA secondary structure unwinding	adenyl nucleotide binding;adenyl ribonucleotide binding;ATP binding;ATPase activity;ATPase activity, coupled;ATP-dependent helicase activity;ATP-dependent RNA helicase activity;binding;catalytic activity;helicase activity;hydrolase activity;hydrolase activity, acting on acid anhydrides;hydrolase activity, acting on acid anhydrides, in phosphorus-containing anhydrides;nucleoside-triphosphatase act…	cell part;cytoplasm;intracellular non-membrane-bounded organelle;intracellular organelle;intracellular organelle part;intracellular part;membrane;non-membrane-bounded organelle;nuclear part;nucleolus;organelle;organelle part;plasma membrane	3D-structure;ATP-binding;Completeproteome;Helicase;Hydrolase;Nucleotide-binding;Nucleus;Phosphoprotein;Referenceproteome;RNA-binding		+	11	9	9	18.7	15.1	15.1	82.564	13.347	11	0.00372791	0.00153064	Q9BQ39
Partner of Y14 and mago	WIBG	WIBG_HUMAN Partner of Y14 and mago OS=Homo sapiens GN=WIBG PE=1 SV=1	Q9BRP8	Cluster-1	28.0196	28.4822	27.9218	29.25	29.3603	29.7391	29.1502	27.8545	27.4097	27.6313	27.0736	28.0196	28.4822	27.9218	29.25	29.3603	29.7391	29.1502	27.8545	27.4097	27.6313	27.0736	biological regulation;catabolic process;cellular catabolic process;cellular macromolecule catabolic process;cellular macromolecule metabolic process;cellular metabolic process;cellular nitrogen compound metabolic process;cellular process;macromolecule catabolic process;macromolecule metabolic process;metabolic process;mRNA catabolic process;mRNA metabolic process;nitrogen compound metabolic proce…	binding;ribonucleoprotein binding;ribosome binding	cell part;cytoplasm;exon-exon junction complex;intracellular non-membrane-bounded organelle;intracellular organelle;intracellular organelle part;intracellular part;macromolecular complex;non-membrane-bounded organelle;nuclear part;nucleolus;nucleoplasm;organelle;organelle part;protein complex	Acetylation;Alternativesplicing;Coiledcoil;Completeproteome;Cytoplasm;Nonsense-mediatedmRNAdecay;Nucleus;Phosphoprotein;Polymorphism;Referenceproteome;RNA-binding;Translationregulation	Exon junction complex (F4A3-MLN51-UPF3B-MAGOH-Y14-PYM)	+	7	7	7	56.9	56.9	56.9	22.655	99.891	36	6.27665e-05	0.000151261	Q9BRP8
COP9 signalosome complex subunit 4	COPS4	CSN4_HUMAN COP9 signalosome complex subunit 4 OS=Homo sapiens GN=COPS4 PE=1 SV=1	Q9BT78	Cluster-1	25.356	25.3369	27.0128	29.0322	28.2181	28.1976	28.4005	25.416	24.3111	26.019	25.9569	NaN	NaN	27.0128	29.0322	28.2181	28.1976	28.4005	NaN	NaN	NaN	NaN	cellular macromolecule metabolic process;cellular metabolic process;cellular process;cellular protein metabolic process;cullin deneddylation;macromolecule metabolic process;macromolecule modification;metabolic process;primary metabolic process;protein deneddylation;protein metabolic process;protein modification by small protein conjugation or removal;protein modification by small protein removal;…		cell junction;cell part;clathrin-coated vesicle;coated vesicle;cytoplasmic membrane-bounded vesicle;cytoplasmic part;cytoplasmic vesicle;extracellular membrane-bounded organelle;extracellular organelle;extracellular region part;extracellular vesicular exosome;intracellular membrane-bounded organelle;intracellular organelle;intracellular organelle part;intracellular part;macromolecular complex;mem…	3D-structure;Acetylation;Alternativesplicing;Celljunction;Completeproteome;Cytoplasm;Cytoplasmicvesicle;Directproteinsequencing;Nucleus;Referenceproteome;Signalosome;Synapse	CNS-P53 complex;COP9 signalosome complex;CSA complex;CSA-POLIIa complex;DDB2 complex	+	7	7	7	25.6	25.6	25.6	46.268	62.055	13	0.000786775	0.000230576	Q9BT78
U3 small nucleolar RNA-associated protein 14 homolog A	UTP14A	UT14A_HUMAN U3 small nucleolar RNA-associated protein 14 homolog A OS=Homo sapiens GN=UTP14A PE=1 SV=1	Q9BVJ6	Cluster-1	26.0837	26.4364	27.2774	27.3895	27.7655	26.8971	27.8426	26.3732	26.642	26.5072	26.7094	26.0837	26.4364	27.2774	27.3895	27.7655	26.8971	27.8426	26.3732	26.642	26.5072	26.7094	cell cycle;cell differentiation;cellular developmental process;cellular macromolecule metabolic process;cellular metabolic process;cellular nitrogen compound metabolic process;cellular process;developmental process;gamete generation;macromolecule metabolic process;male gamete generation;maturation of SSU-rRNA;meiotic cell cycle;metabolic process;multicellular organismal development;multicellular …		cell part;intracellular non-membrane-bounded organelle;intracellular organelle;intracellular organelle part;intracellular part;macromolecular complex;non-membrane-bounded organelle;nuclear part;nucleolus;organelle;organelle part;preribosome;ribonucleoprotein complex;small-subunit processome	Alternativesplicing;Citrullination;Coiledcoil;Completeproteome;Developmentalprotein;Differentiation;Meiosis;Nucleus;Phosphoprotein;Polymorphism;Referenceproteome;Ribosomebiogenesis;Spermatogenesis		+	8	8	8	11.9	11.9	11.9	87.977	8.4354	15	0.0260051	0.0079956	Q9BVJ6;Q5TAP6
Guanine nucleotide-binding protein-like 3	GNL3	GNL3_HUMAN Guanine nucleotide-binding protein-like 3 OS=Homo sapiens GN=GNL3 PE=1 SV=2	Q9BVP2	Cluster-1	27.8586	28.0237	27.9063	28.8423	28.1732	28.7921	28.0595	27.5782	27.9821	27.8033	27.4046	27.8586	28.0237	27.9063	28.8423	28.1732	28.7921	28.0595	27.5782	27.9821	27.8033	27.4046	biological regulation;cell proliferation;cellular component biogenesis;cellular component biogenesis at cellular level;cellular component organization or biogenesis;cellular component organization or biogenesis at cellular level;cellular process;metabolic process;regulation of biological process;regulation of cell proliferation;regulation of cellular process;ribonucleoprotein complex biogenesis;r…	binding;catalytic activity;GTP binding;GTPase activity;guanyl nucleotide binding;guanyl ribonucleotide binding;hydrolase activity;hydrolase activity, acting on acid anhydrides;hydrolase activity, acting on acid anhydrides, in phosphorus-containing anhydrides;nucleoside-triphosphatase activity;nucleotide binding;purine nucleotide binding;purine ribonucleoside triphosphate binding;purine ribonucleo…	cell part;extracellular region part;extracellular space;intracellular membrane-bounded organelle;intracellular non-membrane-bounded organelle;intracellular organelle;intracellular organelle part;intracellular part;membrane;membrane-bounded organelle;non-membrane-bounded organelle;nuclear part;nucleolus;nucleoplasm;nucleus;organelle;organelle part	Acetylation;Alternativesplicing;Coiledcoil;Completeproteome;GTP-binding;Nucleotide-binding;Nucleus;Phosphoprotein;Polymorphism;Referenceproteome	Nop56p-associated pre-rRNA complex	+	10	10	10	22.6	22.6	22.6	61.992	123.33	30	0.016954	0.00709764	Q9BVP2
Eukaryotic translation initiation factor 2A;Eukaryotic translation initiation factor 2A, N-terminally processed	EIF2A	EIF2A_HUMAN Eukaryotic translation initiation factor 2A OS=Homo sapiens GN=EIF2A PE=1 SV=3	Q9BY44	Cluster-1	30.3061	30.4832	30.399	31.2166	31.1892	31.2201	30.9312	30.1365	29.9757	29.9107	29.8642	30.3061	30.4832	30.399	31.2166	31.1892	31.2201	30.9312	30.1365	29.9757	29.9107	29.8642	biological regulation;cellular component assembly;cellular component assembly at cellular level;cellular component organization;cellular component organization at cellular level;cellular component organization or biogenesis;cellular component organization or biogenesis at cellular level;cellular macromolecular complex assembly;cellular macromolecular complex subunit organization;cellular macromol…	binding;nucleic acid binding;ribonucleoprotein binding;ribosome binding;RNA binding;translation factor activity, nucleic acid binding;translation initiation factor activity;tRNA binding	blood microparticle;cell part;cytoplasm;cytoplasmic part;eukaryotic translation initiation factor 2 complex;extracellular region part;extracellular space;intracellular part;macromolecular complex;protein complex	Acetylation;Alternativesplicing;Coiledcoil;Completeproteome;Directproteinsequencing;Initiationfactor;Phosphoprotein;Polymorphism;Proteinbiosynthesis;Referenceproteome;Repeat;Translationregulation;WDrepeat		+	24	24	24	59.3	59.3	59.3	64.989	225.63	155	2.60655e-06	0.000187919	Q9BY44
Polymerase delta-interacting protein 3	POLDIP3	PDIP3_HUMAN Polymerase delta-interacting protein 3 OS=Homo sapiens GN=POLDIP3 PE=1 SV=2	Q9BY77	Cluster-1	28.2088	27.5564	27.1835	27.8691	27.8586	28.0658	28.1384	27.2748	27.1176	27.1028	27.2736	28.2088	27.5564	27.1835	27.8691	27.8586	28.0658	28.1384	27.2748	27.1176	27.1028	27.2736	biological regulation;establishment of localization;establishment of localization in cell;establishment of RNA localization;intracellular transport;mRNA export from nucleus;mRNA transport;nuclear export;nuclear transport;nucleic acid transport;nucleobase-containing compound transport;nucleocytoplasmic transport;poly(A)+ mRNA export from nucleus;positive regulation of biological process;positive r…	binding;nucleotide binding	cell part;cytoplasm;intracellular membrane-bounded organelle;intracellular organelle;intracellular organelle part;intracellular part;membrane-bounded organelle;nuclear body;nuclear part;nuclear speck;nucleoplasm;nucleoplasm part;organelle;organelle part	Acetylation;Alternativesplicing;Completeproteome;Cytoplasm;Directproteinsequencing;mRNAtransport;Nucleus;Phosphoprotein;Referenceproteome;RNA-binding;Translationregulation;Transport		+	7	7	7	22.1	22.1	22.1	46.089	27.037	17	0.0121157	0.00566082	Q9BY77
39S ribosomal protein L37, mitochondrial	MRPL37	RM37_HUMAN 39S ribosomal protein L37, mitochondrial OS=Homo sapiens GN=MRPL37 PE=1 SV=2	Q9BZE1	Cluster-1	25.5397	24.9639	25.3271	29.4066	29.2186	27.817	29.0928	25.2438	25.6145	24.3405	24.676	NaN	NaN	NaN	29.4066	29.2186	27.817	29.0928	NaN	NaN	24.3405	24.676	biosynthetic process;cellular biosynthetic process;cellular component disassembly;cellular component disassembly at cellular level;cellular component organization;cellular component organization at cellular level;cellular component organization or biogenesis;cellular component organization or biogenesis at cellular level;cellular macromolecular complex disassembly;cellular macromolecular complex …	structural constituent of ribosome;structural molecule activity	cell part;cytoplasmic part;intracellular membrane-bounded organelle;intracellular non-membrane-bounded organelle;intracellular organelle;intracellular organelle part;intracellular part;macromolecular complex;membrane;membrane-bounded organelle;mitochondrial inner membrane;mitochondrial membrane;mitochondrial part;mitochondrial ribosome;mitochondrion;non-membrane-bounded organelle;organellar ribos…	3D-structure;Completeproteome;Mitochondrion;Polymorphism;Referenceproteome;Ribonucleoprotein;Ribosomalprotein;Transitpeptide	39S ribosomal subunit, mitochondrial;55S ribosome, mitochondrial	+	6	6	6	21.5	21.5	21.5	48.117	41.934	14	2.26064e-05	3.63636e-05	Q9BZE1
Nucleolar GTP-binding protein 1	GTPBP4	NOG1_HUMAN Nucleolar GTP-binding protein 1 OS=Homo sapiens GN=GTPBP4 PE=1 SV=3	Q9BZE4	Cluster-1	27.9009	27.0091	26.9504	30.5167	30.8646	30.8802	30.4621	27.1765	27.5972	27.4305	27.3584	27.9009	27.0091	26.9504	30.5167	30.8646	30.8802	30.4621	27.1765	27.5972	27.4305	27.3584	biological regulation;cell differentiation;cellular component biogenesis;cellular component biogenesis at cellular level;cellular component organization or biogenesis;cellular component organization or biogenesis at cellular level;cellular developmental process;cellular process;developmental process;metabolic process;negative regulation of binding;negative regulation of biological process;negativ…	binding;catalytic activity;GTP binding;GTPase activity;guanyl nucleotide binding;guanyl ribonucleotide binding;hydrolase activity;hydrolase activity, acting on acid anhydrides;hydrolase activity, acting on acid anhydrides, in phosphorus-containing anhydrides;nucleoside-triphosphatase activity;nucleotide binding;purine nucleotide binding;purine ribonucleoside triphosphate binding;purine ribonucleo…	cell part;cytoplasm;cytoplasmic part;Golgi apparatus;intracellular membrane-bounded organelle;intracellular non-membrane-bounded organelle;intracellular organelle;intracellular organelle part;intracellular part;membrane;membrane-bounded organelle;non-membrane-bounded organelle;nuclear membrane;nuclear part;nucleolus;nucleus;organelle;organelle membrane;organelle part;perinuclear region of cytopla…	Acetylation;Alternativesplicing;Completeproteome;Directproteinsequencing;GTP-binding;Nucleotide-binding;Nucleus;Phosphoprotein;Polymorphism;Referenceproteome;Ribosomebiogenesis		+	20	20	20	35.6	35.6	35.6	73.964	80.943	66	5.88239e-07	0	Q9BZE4
Sentrin-specific protease 6	SENP6	SENP6_HUMAN Sentrin-specific protease 6 OS=Homo sapiens GN=SENP6 PE=1 SV=2	Q9GZR1	Cluster-1	25.4723	24.2914	24.6498	26.9472	26.4029	26.7078	26.2191	25.3662	26.3249	24.2155	25.4484	25.4723	24.2914	NaN	26.9472	26.4029	26.7078	26.2191	NaN	26.3249	NaN	25.4484	biological regulation;cellular macromolecule metabolic process;cellular metabolic process;cellular process;cellular protein metabolic process;macromolecule metabolic process;macromolecule modification;metabolic process;primary metabolic process;protein desumoylation;protein metabolic process;protein modification by small protein conjugation;protein modification by small protein conjugation or rem…	catalytic activity;cysteine-type peptidase activity;hydrolase activity;peptidase activity;peptidase activity, acting on L-amino acid peptides;small conjugating protein-specific protease activity;SUMO-specific protease activity	cell part;cytoplasm;intracellular organelle part;intracellular part;nuclear part;nucleoplasm;organelle part	Alternativesplicing;Completeproteome;Hydrolase;Nucleus;Phosphoprotein;Polymorphism;Protease;Referenceproteome;Thiolprotease;Ublconjugationpathway		+	3	3	3	3.7	3.7	3.7	126.14	18.291	22	0.0163772	0.00357869	Q9GZR1
Egl nine homolog 1	EGLN1	EGLN1_HUMAN Egl nine homolog 1 OS=Homo sapiens GN=EGLN1 PE=1 SV=1	Q9GZT9	Cluster-1	28.1257	28.66	28.2715	29.8054	29.8026	29.9218	29.7466	28.2114	28.3907	28.1475	27.5571	28.1257	28.66	28.2715	29.8054	29.8026	29.9218	29.7466	28.2114	28.3907	28.1475	27.5571	4-hydroxyproline metabolic process;activation of caspase activity;amine metabolic process;anatomical structure development;anatomical structure formation involved in morphogenesis;anatomical structure morphogenesis;apoptosis;biological regulation;carboxylic acid metabolic process;cardiac muscle tissue morphogenesis;cardiac septum morphogenesis;cell death;cellular amine metabolic process;cellular …	binding;carboxylic acid binding;catalytic activity;cation binding;enzyme binding;ion binding;iron ion binding;L-ascorbic acid binding;metal ion binding;oxidoreductase activity;oxidoreductase activity, acting on paired donors, with incorporation or reduction of molecular oxygen;oxidoreductase activity, acting on paired donors, with incorporation or reduction of molecular oxygen, 2-oxoglutarate as …	cell part;cytoplasm;cytoplasmic part;cytosol;intracellular membrane-bounded organelle;intracellular organelle;intracellular organelle part;intracellular part;membrane-bounded organelle;nuclear part;nucleoplasm;nucleus;organelle;organelle part	3D-structure;Acetylation;Alternativesplicing;Apoptosis;Completeproteome;Congenitalerythrocytosis;Cytoplasm;Dioxygenase;Diseasemutation;DNAdamage;Iron;Metal-binding;Nucleus;Oxidoreductase;Phosphoprotein;Polymorphism;Referenceproteome;S-nitrosylation;VitaminC;Zinc;Zinc-finger	HIF1A-OS9-EGLN1 complex;HIF1A-OS9-EGLN3 complex	+	10	10	10	29.3	29.3	29.3	46.02	72.15	72	3.28193e-05	0.000145833	Q9GZT9;Q9H6Z9
Large subunit GTPase 1 homolog	LSG1	LSG1_HUMAN Large subunit GTPase 1 homolog OS=Homo sapiens GN=LSG1 PE=1 SV=2	Q9H089	Cluster-1	29.4443	29.3266	29.357	30.3148	29.8969	30.306	29.6573	27.5684	27.339	27.2999	27.855	29.4443	29.3266	29.357	30.3148	29.8969	30.306	29.6573	27.5684	27.339	NaN	27.855	cellular component biogenesis;cellular component biogenesis at cellular level;cellular component organization or biogenesis;cellular component organization or biogenesis at cellular level;cellular process;establishment of localization;establishment of localization in cell;establishment of protein localization;intracellular transport;metabolic process;nuclear export;nuclear transport;nucleocytopla…	binding;catalytic activity;GTP binding;GTPase activity;guanyl nucleotide binding;guanyl ribonucleotide binding;hydrolase activity;hydrolase activity, acting on acid anhydrides;hydrolase activity, acting on acid anhydrides, in phosphorus-containing anhydrides;nucleoside-triphosphatase activity;nucleotide binding;purine nucleotide binding;purine ribonucleoside triphosphate binding;purine ribonucleo…	Cajal body;cell part;cytoplasm;cytoplasmic part;cytosol;endoplasmic reticulum;intracellular membrane-bounded organelle;intracellular organelle;intracellular organelle part;intracellular part;membrane;membrane-bounded organelle;nuclear body;nuclear part;nucleoplasm part;nucleus;organelle;organelle part	Completeproteome;Cytoplasm;Endoplasmicreticulum;GTP-binding;Hydrolase;Nucleotide-binding;Nucleus;Phosphoprotein;Polymorphism;Proteintransport;Referenceproteome;Transport		+	17	17	17	33.3	33.3	33.3	75.225	196.49	66	1.80964e-06	0	Q9H089
Nuclear speckle splicing regulatory protein 1	NSRP1	NSRP1_HUMAN Nuclear speckle splicing regulatory protein 1 OS=Homo sapiens GN=NSRP1 PE=1 SV=1	Q9H0G5	Cluster-1	26.8037	28.047	26.7642	28.5615	27.3758	28.1532	27.9106	26.7125	26.721	27.0085	26.7318	26.8037	28.047	26.7642	28.5615	27.3758	28.1532	27.9106	26.7125	26.721	27.0085	26.7318	biological regulation;cellular macromolecule metabolic process;cellular metabolic process;cellular nitrogen compound metabolic process;cellular process;developmental process;establishment of localization;establishment of localization in cell;intracellular transport;macromolecule metabolic process;metabolic process;mRNA metabolic process;mRNA processing;nitrogen compound metabolic process;nuclear …	binding;mRNA binding;nucleic acid binding;RNA binding	cell part;intracellular membrane-bounded organelle;intracellular organelle;intracellular organelle part;intracellular part;macromolecular complex;membrane-bounded organelle;nuclear body;nuclear part;nuclear speck;nucleoplasm part;nucleus;organelle;organelle part;ribonucleoprotein complex	Coiledcoil;Completeproteome;mRNAprocessing;mRNAsplicing;Nucleus;Phosphoprotein;Polymorphism;Referenceproteome;RNA-binding		+	10	10	10	18.5	18.5	18.5	66.389	26.382	16	0.021647	0.00606674	Q9H0G5
Pinin	PNN	PININ_HUMAN Pinin OS=Homo sapiens GN=PNN PE=1 SV=4	Q9H307	Cluster-1	32.0735	31.6983	31.6836	33.3103	33.4297	33.7147	33.263	32.1239	31.9771	32.1734	31.9026	32.0735	31.6983	31.6836	33.3103	33.4297	33.7147	33.263	32.1239	31.9771	32.1734	31.9026	biological adhesion;biological regulation;biosynthetic process;cell adhesion;cellular biosynthetic process;cellular macromolecule biosynthetic process;cellular macromolecule metabolic process;cellular metabolic process;cellular nitrogen compound metabolic process;cellular process;macromolecule biosynthetic process;macromolecule metabolic process;metabolic process;mRNA metabolic process;mRNA proce…	binding;DNA binding;nucleic acid binding;structural molecule activity	anchoring junction;catalytic step 2 spliceosome;cell junction;cell part;cell-cell junction;cytoplasm;cytoskeletal part;desmosome;intermediate filament;intracellular organelle part;intracellular part;macromolecular complex;membrane;nuclear body;nuclear part;nuclear speck;nucleoplasm;nucleoplasm part;organelle part;plasma membrane;protein complex;ribonucleoprotein complex;spliceosomal complex	Acetylation;Activator;Alternativesplicing;Celljunction;Coiledcoil;Completeproteome;Directproteinsequencing;DNA-binding;mRNAprocessing;mRNAsplicing;Nucleus;Phosphoprotein;Polymorphism;Referenceproteome;Spliceosome;Transcription;Transcriptionregulation;Tumorsuppressor	C complex spliceosome	+	38	38	38	39.3	39.3	39.3	81.613	265.82	373	4.15944e-06	3.50877e-05	Q9H307
ESF1 homolog	ESF1	ESF1_HUMAN ESF1 homolog OS=Homo sapiens GN=ESF1 PE=1 SV=1	Q9H501	Cluster-1	29.2657	29.2864	29.1432	29.995	29.9503	29.7996	29.4901	28.4607	28.6904	28.3779	27.6788	29.2657	29.2864	29.1432	29.995	29.9503	29.7996	29.4901	28.4607	28.6904	28.3779	27.6788	biological regulation;biosynthetic process;cellular biosynthetic process;cellular macromolecule biosynthetic process;cellular macromolecule metabolic process;cellular metabolic process;cellular nitrogen compound metabolic process;cellular process;macromolecule biosynthetic process;macromolecule metabolic process;metabolic process;nitrogen compound metabolic process;nucleic acid metabolic process;…		cell part;extracellular region part;extracellular space;intracellular non-membrane-bounded organelle;intracellular organelle;intracellular organelle part;intracellular part;non-membrane-bounded organelle;nuclear part;nucleolus;nucleoplasm;organelle;organelle part	Acetylation;Coiledcoil;Completeproteome;Nucleus;Phosphoprotein;Polymorphism;Referenceproteome;Transcription;Transcriptionregulation		+	22	22	22	30	30	30	98.795	109.63	64	0.000363763	0.00026601	Q9H501
Probable ATP-dependent RNA helicase YTHDC2	YTHDC2	YTDC2_HUMAN Probable ATP-dependent RNA helicase YTHDC2 OS=Homo sapiens GN=YTHDC2 PE=1 SV=2	Q9H6S0	Cluster-1	29.2801	29.3452	29.0312	30.6678	30.8127	30.5122	30.1172	28.2475	28.3998	28.3774	27.623	29.2801	29.3452	29.0312	30.6678	30.8127	30.5122	30.1172	28.2475	28.3998	28.3774	27.623	cellular macromolecule metabolic process;cellular metabolic process;cellular nitrogen compound metabolic process;cellular process;macromolecule metabolic process;metabolic process;nitrogen compound metabolic process;nucleic acid metabolic process;nucleobase-containing compound metabolic process;primary metabolic process;response to chemical stimulus;response to cytokine stimulus;response to inter…	adenyl nucleotide binding;adenyl ribonucleotide binding;ATP binding;ATPase activity;ATPase activity, coupled;ATP-dependent helicase activity;ATP-dependent RNA helicase activity;binding;catalytic activity;enzyme binding;helicase activity;hydrolase activity;hydrolase activity, acting on acid anhydrides;hydrolase activity, acting on acid anhydrides, in phosphorus-containing anhydrides;nucleoside-tri…	cell part;cytoplasmic part;endoplasmic reticulum;intracellular membrane-bounded organelle;intracellular organelle;intracellular part;membrane-bounded organelle;nucleus;organelle	3D-structure;ANKrepeat;ATP-binding;Completeproteome;Helicase;Hydrolase;Nucleotide-binding;Phosphoprotein;Polymorphism;Referenceproteome;Repeat;RNA-binding		+	32	32	32	29.3	29.3	29.3	160.25	124.34	121	1.35637e-05	0.000124031	Q9H6S0
Ras-related protein Rab-18	RAB18	RAB18_HUMAN Ras-related protein Rab-18 OS=Homo sapiens GN=RAB18 PE=1 SV=1	Q9NP72	Cluster-1	24.9432	24.2634	24.6933	25.3896	27.1088	27.3486	27.3597	24.7855	24.832	25.3655	25.6626	NaN	NaN	NaN	NaN	27.1088	27.3486	27.3597	NaN	NaN	NaN	NaN	anatomical structure development;biological regulation;brain development;cellular component organization;cellular component organization at cellular level;cellular component organization or biogenesis;cellular component organization or biogenesis at cellular level;cellular process;cellular response to stimulus;developmental process;endoplasmic reticulum organization;endoplasmic reticulum tubular …	binding;catalytic activity;GDP binding;GTP binding;GTPase activity;guanyl nucleotide binding;guanyl ribonucleotide binding;hydrolase activity;hydrolase activity, acting on acid anhydrides;hydrolase activity, acting on acid anhydrides, in phosphorus-containing anhydrides;nucleoside-triphosphatase activity;nucleotide binding;purine nucleotide binding;purine ribonucleoside triphosphate binding;purin…	cell part;cytoplasmic part;endoplasmic reticulum part;endoplasmic reticulum tubular network;extracellular membrane-bounded organelle;extracellular organelle;extracellular region part;extracellular vesicular exosome;Golgi apparatus;intracellular;intracellular membrane-bounded organelle;intracellular organelle;intracellular organelle part;intracellular part;membrane;membrane-bounded organelle;membr…	3D-structure;Acetylation;Alternativesplicing;Cellmembrane;Completeproteome;Developmentalprotein;Directproteinsequencing;GTP-binding;Lipoprotein;Membrane;Methylation;Nucleotide-binding;Palmitate;Polymorphism;Prenylation;Proteintransport;Referenceproteome;Transport		+	5	5	5	31.6	31.6	31.6	22.977	35.229	13	0.00540773	0.00134817	Q9NP72
Nucleolar RNA helicase 2	DDX21	DDX21_HUMAN Nucleolar RNA helicase 2 OS=Homo sapiens GN=DDX21 PE=1 SV=5	Q9NR30	Cluster-1	30.8176	30.4663	30.6686	31.7396	32.0043	32.1196	31.4666	30.1619	30.6028	30.5788	30.2679	30.8176	30.4663	30.6686	31.7396	32.0043	32.1196	31.4666	30.1619	30.6028	30.5788	30.2679	biosynthetic process;cell differentiation;cellular biosynthetic process;cellular developmental process;cellular macromolecule biosynthetic process;cellular macromolecule metabolic process;cellular metabolic process;cellular nitrogen compound metabolic process;cellular process;developmental process;macromolecule biosynthetic process;macromolecule metabolic process;metabolic process;multi-organism …	adenyl nucleotide binding;adenyl ribonucleotide binding;ATP binding;ATPase activity;ATPase activity, coupled;ATP-dependent helicase activity;ATP-dependent RNA helicase activity;binding;catalytic activity;double-stranded RNA binding;helicase activity;hydrolase activity;hydrolase activity, acting on acid anhydrides;hydrolase activity, acting on acid anhydrides, in phosphorus-containing anhydrides;n…	cell part;cytoplasm;intracellular membrane-bounded organelle;intracellular non-membrane-bounded organelle;intracellular organelle;intracellular organelle part;intracellular part;membrane;membrane-bounded organelle;non-membrane-bounded organelle;nuclear part;nucleolus;nucleoplasm;nucleus;organelle;organelle part	3D-structure;Acetylation;Alternativesplicing;ATP-binding;Completeproteome;Directproteinsequencing;Helicase;Hydrolase;Nucleotide-binding;Nucleus;Phosphoprotein;Polymorphism;Referenceproteome;Repeat;RNA-binding;rRNAprocessing;Transcription	Nop56p-associated pre-rRNA complex;Toposome	+	37	37	35	47.5	47.5	44.1	87.343	214.25	202	7.2475e-05	0.000139373	Q9NR30
Phospholipid scramblase 3	PLSCR3	PLS3_HUMAN Phospholipid scramblase 3 OS=Homo sapiens GN=PLSCR3 PE=1 SV=2	Q9NRY6	Cluster-1	25.4877	24.8324	25.5633	27.2255	27.8424	27.7369	27.6477	25.3915	26.0879	25.0673	25.4364	NaN	NaN	NaN	27.2255	27.8424	27.7369	27.6477	NaN	NaN	NaN	NaN	apoptosis;biological regulation;carbohydrate homeostasis;cell death;cellular component organization;cellular component organization or biogenesis;cellular membrane organization;cellular process;cellular response to biotic stimulus;cellular response to lipopolysaccharide;cellular response to molecule of bacterial origin;cellular response to stimulus;chemical homeostasis;cholesterol homeostasis;dea…	binding;calcium ion binding;calcium-dependent protein binding;cation binding;ion binding;lipid transporter activity;metal ion binding;phospholipid scramblase activity;phospholipid transporter activity;protein binding;substrate-specific transporter activity;transporter activity	cell part;cytoplasmic part;integral to membrane;intracellular organelle part;intracellular part;intrinsic to membrane;membrane;membrane part;mitochondrial membrane;mitochondrial part;organelle membrane;organelle part;plasma membrane	Apoptosis;Calcium;Completeproteome;Lipoprotein;Membrane;Mitochondrion;Palmitate;Phosphoprotein;Polymorphism;Referenceproteome;Repeat;SH3-binding;Transmembrane;Transmembranehelix		+	3	3	3	12.9	12.9	12.9	31.648	11.997	4	4.23896e-05	0.000159091	Q9NRY6
Lymphoid-specific helicase	HELLS	HELLS_HUMAN Lymphoid-specific helicase OS=Homo sapiens GN=HELLS PE=1 SV=1	Q9NRZ9	Cluster-1	24.8131	25.2578	25.8645	27.2342	26.441	26.6786	26.5428	26.1225	26.1482	26.029	25.3116	NaN	NaN	NaN	27.2342	26.441	26.6786	26.5428	NaN	NaN	NaN	NaN	biological regulation;biosynthetic process;cell activation;cell cycle phase;cell cycle process;cell division;cell proliferation;cellular biosynthetic process;cellular component assembly;cellular component assembly at cellular level;cellular component organization;cellular component organization at cellular level;cellular component organization or biogenesis;cellular component organization or biog…	adenyl nucleotide binding;adenyl ribonucleotide binding;ATP binding;binding;catalytic activity;DNA binding;helicase activity;hydrolase activity;hydrolase activity, acting on acid anhydrides;hydrolase activity, acting on acid anhydrides, in phosphorus-containing anhydrides;nucleic acid binding;nucleoside-triphosphatase activity;nucleotide binding;purine nucleotide binding;purine ribonucleoside tri…	cell part;centromeric heterochromatin;chromatin;chromosomal part;chromosome, centromeric region;heterochromatin;intracellular membrane-bounded organelle;intracellular organelle;intracellular organelle part;intracellular part;membrane-bounded organelle;nucleus;organelle;organelle part	Alternativesplicing;ATP-binding;Cellcycle;Celldivision;Coiledcoil;Completeproteome;Developmentalprotein;Helicase;Hydrolase;Mitosis;Nucleotide-binding;Nucleus;Polymorphism;Referenceproteome;Transcription;Transcriptionregulation		+	4	4	4	5	5	5	97.073	2.3828	6	0.00654302	0.0019461	Q9NRZ9
Phenylalanine--tRNA ligase beta subunit	FARSB	SYFB_HUMAN Phenylalanine--tRNA ligase beta subunit OS=Homo sapiens GN=FARSB PE=1 SV=3	Q9NSD9	Cluster-1	27.2264	27.4302	27.7988	29.1348	28.7996	28.803	28.6577	27.5587	27.2572	27.1029	26.9716	27.2264	27.4302	27.7988	29.1348	28.7996	28.803	28.6577	27.5587	27.2572	27.1029	26.9716	amine metabolic process;amino acid activation;biosynthetic process;carboxylic acid metabolic process;cellular amine metabolic process;cellular amino acid metabolic process;cellular biosynthetic process;cellular ketone metabolic process;cellular macromolecule biosynthetic process;cellular macromolecule metabolic process;cellular metabolic process;cellular nitrogen compound metabolic process;cellul…	adenyl nucleotide binding;adenyl ribonucleotide binding;aminoacyl-tRNA ligase activity;ATP binding;binding;catalytic activity;cation binding;ion binding;ligase activity;ligase activity, forming aminoacyl-tRNA and related compounds;ligase activity, forming carbon-oxygen bonds;magnesium ion binding;metal ion binding;nucleic acid binding;nucleotide binding;phenylalanine-tRNA ligase activity;purine n…	cell part;cytoplasm;cytoplasmic part;cytosol;intracellular part;macromolecular complex;membrane;phenylalanine-tRNA ligase complex;protein complex	3D-structure;Alternativesplicing;Aminoacyl-tRNAsynthetase;ATP-binding;Completeproteome;Cytoplasm;Ligase;Nucleotide-binding;Polymorphism;Proteinbiosynthesis;Referenceproteome		+	13	13	13	26	26	26	66.115	22.621	42	3.17079e-05	0.000139303	Q9NSD9
Isoleucine--tRNA ligase, mitochondrial	IARS2	SYIM_HUMAN Isoleucine--tRNA ligase, mitochondrial OS=Homo sapiens GN=IARS2 PE=1 SV=2	Q9NSE4	Cluster-1	24.8435	25.2949	24.6868	26.5544	26.6169	26.5849	26.7744	25.1912	24.2172	24.8053	26.2691	NaN	NaN	NaN	26.5544	26.6169	26.5849	26.7744	NaN	NaN	NaN	NaN	amine metabolic process;amino acid activation;biosynthetic process;carboxylic acid metabolic process;cellular amine metabolic process;cellular amino acid metabolic process;cellular biosynthetic process;cellular component organization;cellular component organization at cellular level;cellular component organization or biogenesis;cellular component organization or biogenesis at cellular level;cellu…	adenyl nucleotide binding;adenyl ribonucleotide binding;aminoacyl-tRNA editing activity;aminoacyl-tRNA ligase activity;ATP binding;binding;carboxylic ester hydrolase activity;catalytic activity;hydrolase activity;hydrolase activity, acting on ester bonds;isoleucine-tRNA ligase activity;ligase activity;ligase activity, forming aminoacyl-tRNA and related compounds;ligase activity, forming carbon-ox…	cell part;cytoplasm;cytoplasmic part;cytosol;intracellular membrane-bounded organelle;intracellular organelle;intracellular organelle lumen;intracellular organelle part;intracellular part;membrane-bounded organelle;membrane-enclosed lumen;mitochondrial matrix;mitochondrial part;mitochondrion;organelle;organelle lumen;organelle part	Acetylation;Aminoacyl-tRNAsynthetase;ATP-binding;Cataract;Completeproteome;Deafness;Diseasemutation;Ligase;Mitochondrion;Neuropathy;Nucleotide-binding;Polymorphism;Proteinbiosynthesis;Referenceproteome;Transitpeptide		+	7	7	7	8.4	8.4	8.4	113.79	21.776	11	0.00578581	0.00145675	Q9NSE4
Guanine nucleotide-binding protein-like 3-like protein	GNL3L	GNL3L_HUMAN Guanine nucleotide-binding protein-like 3-like protein OS=Homo sapiens GN=GNL3L PE=1 SV=1	Q9NVN8	Cluster-1	25.2877	24.4062	25.0353	26.52	25.8498	26.0062	25.9545	25.0728	24.941	25.6816	25.9442	NaN	NaN	NaN	26.52	25.8498	26.0062	25.9545	NaN	NaN	NaN	NaN	cellular component biogenesis;cellular component biogenesis at cellular level;cellular component organization or biogenesis;cellular component organization or biogenesis at cellular level;cellular process;metabolic process;ribonucleoprotein complex biogenesis;ribosome biogenesis	binding;catalytic activity;GTP binding;GTPase activity;guanyl nucleotide binding;guanyl ribonucleotide binding;hydrolase activity;hydrolase activity, acting on acid anhydrides;hydrolase activity, acting on acid anhydrides, in phosphorus-containing anhydrides;nucleoside-triphosphatase activity;nucleotide binding;purine nucleotide binding;purine ribonucleoside triphosphate binding;purine ribonucleo…	cell part;cytoplasm;cytoplasmic part;intracellular membrane-bounded organelle;intracellular non-membrane-bounded organelle;intracellular organelle;intracellular organelle part;intracellular part;membrane;membrane-bounded organelle;mitochondrion;non-membrane-bounded organelle;nuclear part;nucleolus;nucleoplasm;nucleus;organelle;organelle part	Coiledcoil;Completeproteome;GTP-binding;Nucleotide-binding;Nucleus;Polymorphism;Referenceproteome;Ribosomebiogenesis		+	3	3	3	6.7	6.7	6.7	65.572	4.0945	7	0.0169415	0.00544076	Q9NVN8
Insulin-like growth factor 2 mRNA-binding protein 1	IGF2BP1	IF2B1_HUMAN Insulin-like growth factor 2 mRNA-binding protein 1 OS=Homo sapiens GN=IGF2BP1 PE=1 SV=2	Q9NZI8	Cluster-1	29.7875	29.8143	30.2285	30.5479	30.2283	30.4419	30.2997	29.4832	29.5422	29.5036	29.502	29.7875	29.8143	30.2285	30.5479	30.2283	30.4419	30.2997	29.4832	29.5422	29.5036	29.502	biological regulation;cellular macromolecule metabolic process;cellular metabolic process;cellular nitrogen compound metabolic process;cellular process;CRD-mediated mRNA stabilization;establishment of localization;establishment of RNA localization;gene expression;macromolecule metabolic process;metabolic process;mRNA metabolic process;mRNA stabilization;mRNA transport;negative regulation of biolo…	binding;mRNA 3'-UTR binding;mRNA 5'-UTR binding;mRNA binding;nucleic acid binding;nucleotide binding;RNA binding;translation regulator activity	axon;cell part;cell projection;cell projection part;CRD-mediated mRNA stability complex;cytoplasm;cytoplasmic part;cytosol;dendritic spine;filopodium;growth cone;intracellular membrane-bounded organelle;intracellular non-membrane-bounded organelle;intracellular organelle;intracellular part;lamellipodium;macromolecular complex;membrane-bounded organelle;neuron projection;neuron spine;non-membrane-…	3D-structure;Alternativesplicing;Cellprojection;Completeproteome;Cytoplasm;Directproteinsequencing;mRNAtransport;Nucleus;Phosphoprotein;Referenceproteome;Repeat;RNA-binding;Translationregulation;Transport	Nop56p-associated pre-rRNA complex	+	20	20	18	41.1	41.1	37.1	63.48	180.28	107	0.00014031	0.000381818	Q9NZI8
Protein RCC2	RCC2	RCC2_HUMAN Protein RCC2 OS=Homo sapiens GN=RCC2 PE=1 SV=2	Q9P258	Cluster-1	28.3583	28.0465	28.407	29.672	29.3175	29.1589	28.9903	28.3235	28.672	28.5101	29.1755	28.3583	28.0465	28.407	29.672	29.3175	29.1589	28.9903	28.3235	28.672	28.5101	29.1755	biological regulation;cell cycle;cell cycle phase;cell cycle process;cell division;cell junction assembly;cell junction organization;cell surface receptor linked signaling pathway;cell-substrate junction assembly;cellular component assembly;cellular component assembly at cellular level;cellular component organization;cellular component organization at cellular level;cellular component organizatio…	binding;cytoskeletal protein binding;enzyme binding;GTPase binding;kinase binding;microtubule binding;protein binding;protein domain specific binding;protein kinase binding;Rac GTPase binding;Ras GTPase binding;Rho GTPase binding;small GTPase binding;tubulin binding	cell part;chromosomal part;chromosome, centromeric core region;cytoplasmic part;cytoskeletal part;cytosol;intracellular non-membrane-bounded organelle;intracellular organelle;intracellular organelle part;intracellular part;macromolecular complex;microtubule;midbody;non-membrane-bounded organelle;nuclear part;nucleolus;organelle;organelle part;protein complex	Acetylation;Cellcycle;Celldivision;Centromere;Chromosome;Completeproteome;Cytoplasm;Cytoskeleton;Microtubule;Mitosis;Nucleus;Phosphoprotein;Referenceproteome;Repeat		+	13	13	13	23.2	23.2	23.2	56.084	37.481	35	0.00649111	0.00267377	Q9P258
Ribosome-binding protein 1	RRBP1	RRBP1_HUMAN Ribosome-binding protein 1 OS=Homo sapiens GN=RRBP1 PE=1 SV=4	Q9P2E9	Cluster-1	27.6953	28.6479	28.7792	29.9001	29.8682	29.8479	30.0317	28.6045	28.6111	28.3877	28.2078	27.6953	28.6479	28.7792	29.9001	29.8682	29.8479	30.0317	28.6045	28.6111	28.3877	28.2078	biological regulation;biosynthetic process;cell differentiation;cellular biosynthetic process;cellular component organization;cellular component organization at cellular level;cellular component organization or biogenesis;cellular component organization or biogenesis at cellular level;cellular developmental process;cellular localization;cellular macromolecule biosynthetic process;cellular macromo…	binding;calcium ion binding;cation binding;GTP binding;guanyl nucleotide binding;guanyl ribonucleotide binding;ion binding;metal ion binding;nucleotide binding;purine nucleotide binding;purine ribonucleoside triphosphate binding;purine ribonucleotide binding;receptor activity;ribonucleotide binding	cell part;centriole;centrosome;cytoplasmic part;cytoskeletal part;endoplasmic reticulum;endoplasmic reticulum part;integral to endoplasmic reticulum membrane;integral to membrane;integral to organelle membrane;intracellular membrane-bounded organelle;intracellular non-membrane-bounded organelle;intracellular organelle;intracellular organelle part;intracellular part;intrinsic to endoplasmic reticu…	Acetylation;Alternativesplicing;Coiledcoil;Completeproteome;Cytoplasm;Cytoskeleton;Diseasemutation;Dwarfism;Endoplasmicreticulum;GTP-binding;Membrane;Mentalretardation;Microtubule;Nucleotide-binding;Phosphoprotein;Polymorphism;Proteintransport;Referenceproteome;Repeat;Translocation;Transmembrane;Transmembranehelix;Transport		+	31	31	31	37	37	37	152.47	93.027	92	0.00026656	0.000173913	Q9P2E9;Q8N4C6
Leucine--tRNA ligase, cytoplasmic	LARS	SYLC_HUMAN Leucine--tRNA ligase, cytoplasmic OS=Homo sapiens GN=LARS PE=1 SV=2	Q9P2J5	Cluster-1	29.6883	29.9697	29.7961	30.2308	30.421	30.5077	30.2026	29.5253	29.5756	29.4545	30.0328	29.6883	29.9697	29.7961	30.2308	30.421	30.5077	30.2026	29.5253	29.5756	29.4545	30.0328	amine metabolic process;amino acid activation;carboxylic acid metabolic process;cellular amine metabolic process;cellular amino acid metabolic process;cellular ketone metabolic process;cellular macromolecule metabolic process;cellular metabolic process;cellular nitrogen compound metabolic process;cellular process;gene expression;leucyl-tRNA aminoacylation;macromolecule metabolic process;metabolic…	adenyl nucleotide binding;adenyl ribonucleotide binding;aminoacyl-tRNA editing activity;aminoacyl-tRNA ligase activity;ATP binding;binding;carboxylic ester hydrolase activity;catalytic activity;hydrolase activity;hydrolase activity, acting on ester bonds;leucine-tRNA ligase activity;ligase activity;ligase activity, forming aminoacyl-tRNA and related compounds;ligase activity, forming carbon-oxyge…	cell part;cytoplasm;cytoplasmic part;cytosol;intracellular membrane-bounded organelle;intracellular organelle;intracellular part;membrane-bounded organelle;nucleus;organelle	3D-structure;Acetylation;Alternativesplicing;Aminoacyl-tRNAsynthetase;ATP-binding;Completeproteome;Cytoplasm;Diseasemutation;Ligase;Nucleotide-binding;Polymorphism;Proteinbiosynthesis;Referenceproteome	Multisynthetase complex	+	28	28	28	27.2	27.2	27.2	134.46	201.15	118	0.00291652	0.00221793	Q9P2J5
Signal recognition particle subunit SRP68	SRP68	SRP68_HUMAN Signal recognition particle 68 kDa protein OS=Homo sapiens GN=SRP68 PE=1 SV=2	Q9UHB9	Cluster-1	30.8888	30.8331	31.0987	32.2748	32.311	32.5143	32.1019	31.2439	31.0285	31.0266	30.8214	30.8888	30.8331	31.0987	32.2748	32.311	32.5143	32.1019	31.2439	31.0285	31.0266	30.8214	biosynthetic process;cellular biosynthetic process;cellular macromolecule biosynthetic process;cellular macromolecule metabolic process;cellular metabolic process;cellular process;cellular protein metabolic process;cotranslational protein targeting to membrane;establishment of localization;establishment of localization in cell;establishment of protein localization;establishment of protein localiz…	7S RNA binding;binding;endoplasmic reticulum signal peptide binding;nucleic acid binding;peptide binding;ribonucleoprotein binding;RNA binding;signal recognition particle binding;signal sequence binding	adherens junction;anchoring junction;cell junction;cell part;cell-substrate adherens junction;cell-substrate junction;cytoplasm;cytoplasmic part;cytosol;endoplasmic reticulum;focal adhesion;intracellular membrane-bounded organelle;intracellular non-membrane-bounded organelle;intracellular organelle;intracellular organelle part;intracellular part;macromolecular complex;membrane-bounded organelle;n…	3D-structure;Acetylation;Alternativesplicing;Completeproteome;Cytoplasm;Nucleus;Phosphoprotein;Referenceproteome;Ribonucleoprotein;RNA-binding;Signalrecognitionparticle		+	33	33	33	55.7	55.7	55.7	70.729	323.31	259	4.76663e-06	0.000147059	Q9UHB9
Bromodomain adjacent to zinc finger domain protein 2A	BAZ2A	BAZ2A_HUMAN Bromodomain adjacent to zinc finger domain protein 2A OS=Homo sapiens GN=BAZ2A PE=1 SV=4	Q9UIF9	Cluster-1	31.2813	31.0389	30.9671	31.8621	32.371	32.6614	32.0743	31.3126	31.1863	31.5013	30.794	31.2813	31.0389	30.9671	31.8621	32.371	32.6614	32.0743	31.3126	31.1863	31.5013	30.794	biological regulation;biosynthetic process;cellular biosynthetic process;cellular component assembly;cellular component assembly at cellular level;cellular component organization;cellular component organization at cellular level;cellular component organization or biogenesis;cellular component organization or biogenesis at cellular level;cellular macromolecule biosynthetic process;cellular macromo…	binding;cation binding;DNA binding;histone acetyl-lysine binding;histone binding;ion binding;ligand-dependent nuclear receptor binding;metal ion binding;nucleic acid binding;protein binding;receptor binding;RNA binding;transition metal ion binding;zinc ion binding	cell part;chromatin;chromatin remodeling complex;chromatin silencing complex;chromosomal part;heterochromatin;intracellular non-membrane-bounded organelle;intracellular organelle;intracellular organelle part;intracellular part;macromolecular complex;non-membrane-bounded organelle;nuclear part;nucleolus;organelle;organelle part;protein complex;rDNA heterochromatin	3D-structure;Acetylation;Alternativesplicing;Bromodomain;Chromatinregulator;Coiledcoil;Completeproteome;DNA-binding;Metal-binding;Nucleus;Phosphoprotein;Polymorphism;Referenceproteome;Repeat;Repressor;RNA-binding;Transcription;Transcriptionregulation;Zinc;Zinc-finger	Nucleolar remodeling complex (NoRC complex);TIP5-DNMT-HDAC1 complex	+	43	43	43	28.6	28.6	28.6	211.2	264.43	207	0.00117106	0.000897959	Q9UIF9
Tyrosine-protein kinase BAZ1B	BAZ1B	BAZ1B_HUMAN Tyrosine-protein kinase BAZ1B OS=Homo sapiens GN=BAZ1B PE=1 SV=2	Q9UIG0	Cluster-1	29.3556	29.51	29.7671	31.1786	31.8933	31.9943	31.5056	29.3371	30.2399	29.7666	29.9401	29.3556	29.51	29.7671	31.1786	31.8933	31.9943	31.5056	29.3371	30.2399	29.7666	29.9401	anatomical structure morphogenesis;biological regulation;biosynthetic process;cellular biosynthetic process;cellular component organization;cellular component organization at cellular level;cellular component organization or biogenesis;cellular component organization or biogenesis at cellular level;cellular macromolecule biosynthetic process;cellular macromolecule metabolic process;cellular metab…	acetylcholine receptor regulator activity;adenyl nucleotide binding;adenyl ribonucleotide binding;ATP binding;binding;catalytic activity;cation binding;chromatin binding;histone acetyl-lysine binding;histone binding;histone kinase activity;ion binding;kinase activity;metal ion binding;non-membrane spanning protein tyrosine kinase activity;nucleotide binding;phosphotransferase activity, alcohol gr…	cell part;centromeric heterochromatin;chromatin;chromosomal part;chromosome;condensed chromosome;heterochromatin;intracellular membrane-bounded organelle;intracellular non-membrane-bounded organelle;intracellular organelle;intracellular organelle part;intracellular part;membrane-bounded organelle;non-membrane-bounded organelle;nucleus;organelle;organelle part	3D-structure;Acetylation;Alternativesplicing;ATP-binding;Bromodomain;Coiledcoil;Completeproteome;DNAdamage;Kinase;Metal-binding;Nucleotide-binding;Nucleus;Phosphoprotein;Referenceproteome;Transcription;Transcriptionregulation;Transferase;Tyrosine-proteinkinase;Williams-Beurensyndrome;Zinc;Zinc-finger	WICH complex;WINAC complex	+	46	46	46	36.4	36.4	36.4	170.9	202.6	129	5.90926e-05	0.000172249	Q9UIG0
E3 ISG15--protein ligase HERC5	HERC5	HERC5_HUMAN E3 ISG15--protein ligase HERC5 OS=Homo sapiens GN=HERC5 PE=1 SV=2	Q9UII4	Cluster-1	25.3494	25.5466	24.7227	28.3911	27.4401	27.9193	27.9825	25.6748	25.4975	26.0907	24.7268	NaN	NaN	NaN	28.3911	27.4401	27.9193	27.9825	NaN	NaN	NaN	NaN	biological regulation;cell surface receptor linked signaling pathway;cellular macromolecule metabolic process;cellular metabolic process;cellular process;cellular protein metabolic process;cellular response to chemical stimulus;cellular response to cytokine stimulus;cellular response to organic substance;cellular response to stimulus;cytokine-mediated signaling pathway;defense response;defense re…	acid-amino acid ligase activity;catalytic activity;ISG15 ligase activity;ligase activity;ligase activity, forming carbon-nitrogen bonds;small conjugating protein ligase activity;ubiquitin-protein ligase activity	cell part;cytoplasm;cytoplasmic part;cytosol;intracellular membrane-bounded organelle;intracellular organelle;intracellular part;membrane-bounded organelle;nucleus;organelle;perinuclear region of cytoplasm	Antiviraldefense;Completeproteome;Cytoplasm;Immunity;Innateimmunity;Ligase;Polymorphism;Referenceproteome;Repeat;Ublconjugation;Ublconjugationpathway		+	8	8	8	11.9	11.9	11.9	116.85	22.251	10	8.75703e-05	0.000171429	Q9UII4
TRAF2 and NCK-interacting protein kinase	TNIK	TNIK_HUMAN TRAF2 and NCK-interacting protein kinase OS=Homo sapiens GN=TNIK PE=1 SV=1	Q9UKE5	Cluster-1	27.7201	28.73	27.4844	30.8628	31.1017	31.1716	31.1407	27.2427	28.1457	26.2646	25.8342	27.7201	28.73	27.4844	30.8628	31.1017	31.1716	31.1407	27.2427	28.1457	26.2646	NaN	actin cytoskeleton organization;actin cytoskeleton reorganization;actin filament-based process;activation of JNKK activity;activation of MAPKK activity;activation of protein kinase activity;anatomical structure morphogenesis;biological regulation;cell communication;cell part morphogenesis;cell projection assembly;cell projection morphogenesis;cell projection organization;cell surface receptor lin…	adenyl nucleotide binding;adenyl ribonucleotide binding;ATP binding;binding;catalytic activity;kinase activity;nucleotide binding;phosphotransferase activity, alcohol group as acceptor;protein kinase activity;protein serine/threonine kinase activity;purine nucleotide binding;purine ribonucleoside triphosphate binding;purine ribonucleotide binding;ribonucleotide binding;transferase activity;transf…	apical plasma membrane;axon;cell junction;cell part;cell projection;cytoplasm;cytoplasmic part;cytoskeletal part;cytoskeleton;cytosol;dendrite;endosome;extracellular membrane-bounded organelle;extracellular organelle;extracellular region part;extracellular vesicular exosome;Golgi apparatus;intracellular membrane-bounded organelle;intracellular non-membrane-bounded organelle;intracellular organell…	3D-structure;Alternativesplicing;ATP-binding;Celljunction;Cellmembrane;Cellprojection;Completeproteome;Cytoplasm;Cytoskeleton;Endosome;Golgiapparatus;Kinase;Membrane;Neurogenesis;Nucleotide-binding;Nucleus;Phosphoprotein;Polymorphism;Postsynapticcellmembrane;Referenceproteome;Serine/threonine-proteinkinase;Synapse;Transferase;Wntsignalingpathway		+	28	28	23	24.9	24.9	21.2	154.94	113.72	64	9.88561e-05	0.000147368	Q9UKE5;Q8N4C8
Proteasome activator complex subunit 2	PSME2	PSME2_HUMAN Proteasome activator complex subunit 2 OS=Homo sapiens GN=PSME2 PE=1 SV=4	Q9UL46	Cluster-1	25.3052	25.0118	25.1353	30.7458	31.3696	30.8926	30.8742	27.644	27.433	28.1328	26.669	25.3052	NaN	NaN	30.7458	31.3696	30.8926	30.8742	27.644	27.433	28.1328	26.669	activation of immune response;activation of innate immune response;anaphase-promoting complex-dependent proteasomal ubiquitin-dependent protein catabolic process;antigen processing and presentation;antigen processing and presentation of exogenous antigen;antigen processing and presentation of exogenous peptide antigen;antigen processing and presentation of exogenous peptide antigen via MHC class …		cell part;cytoplasmic part;cytosol;extracellular membrane-bounded organelle;extracellular organelle;extracellular region part;extracellular vesicular exosome;intracellular organelle part;intracellular part;macromolecular complex;membrane;membrane-bounded organelle;membrane-bounded vesicle;nuclear part;nucleoplasm;organelle;organelle part;proteasome activator complex;proteasome complex;protein com…	Acetylation;Completeproteome;Directproteinsequencing;Phosphoprotein;Polymorphism;Proteasome;Referenceproteome	PA28 complex;PA28-20S proteasome;PA700-20S-PA28 complex	+	13	13	13	57.7	57.7	57.7	27.401	84.74	43	2.45866e-07	0	Q9UL46
MKL/myocardin-like protein 2	MKL2	MKL2_HUMAN MKL/myocardin-like protein 2 OS=Homo sapiens GN=MKL2 PE=1 SV=3	Q9ULH7	Cluster-1	31.3876	31.1995	30.8268	33.3375	33.9961	33.7969	34.0861	33.6642	33.5726	33.5034	33.5522	31.3876	31.1995	30.8268	33.3375	33.9961	33.7969	34.0861	33.6642	33.5726	33.5034	33.5522	anatomical structure development;anatomical structure morphogenesis;artery morphogenesis;biological regulation;biosynthetic process;blood vessel morphogenesis;cardiac cell differentiation;cardiac chamber development;cardiac muscle cell differentiation;cardiac muscle tissue development;cardiac ventricle development;cell activation;cell differentiation;cell growth;cell growth involved in cardiac mu…	binding;core promoter binding;core promoter sequence-specific DNA binding;DNA binding;nucleic acid binding;nucleic acid binding transcription factor activity;protein binding;protein binding transcription factor activity;regulatory region DNA binding;regulatory region nucleic acid binding;RNA polymerase II core promoter proximal region sequence-specific DNA binding transcription factor activity;RN…	cell part;cytoplasm;intracellular membrane-bounded organelle;intracellular organelle;intracellular part;membrane-bounded organelle;nucleus;organelle	Activator;Alternativesplicing;Chromosomalrearrangement;Coiledcoil;Completeproteome;Developmentalprotein;Differentiation;Glycoprotein;Myogenesis;Nucleus;Phosphoprotein;Polymorphism;Referenceproteome;Repeat;Transcription;Transcriptionregulation	Ternary complex (GATA4, SRF, MYOCD)	+	50	50	47	46.4	46.4	44.5	118.13	323.31	780	1.41232e-06	0	Q9ULH7;Q8IZQ8
Targeting protein for Xklp2	TPX2	TPX2_HUMAN Targeting protein for Xklp2 OS=Homo sapiens GN=TPX2 PE=1 SV=2	Q9ULW0	Cluster-1	30.8817	30.7257	30.7595	31.3538	31.3972	31.5518	31.1205	29.4784	29.5968	29.5346	29.4926	30.8817	30.7257	30.7595	31.3538	31.3972	31.5518	31.1205	29.4784	29.5968	29.5346	29.4926	activation of protein kinase activity;apoptosis;biological regulation;cell cycle phase;cell cycle process;cell death;cell division;cell proliferation;cellular component organization;cellular component organization at cellular level;cellular component organization or biogenesis;cellular component organization or biogenesis at cellular level;cellular process;death;mitosis;nuclear division;organelle…	adenyl nucleotide binding;adenyl ribonucleotide binding;ATP binding;binding;enzyme binding;GTP binding;guanyl nucleotide binding;guanyl ribonucleotide binding;kinase binding;nucleotide binding;protein binding;protein kinase binding;purine nucleotide binding;purine ribonucleoside triphosphate binding;purine ribonucleotide binding;ribonucleotide binding	axon hillock;axon part;cell part;cell projection part;cytoplasm;cytoskeletal part;cytoskeleton;intracellular membrane-bounded organelle;intracellular non-membrane-bounded organelle;intracellular organelle;intracellular organelle part;intracellular part;macromolecular complex;membrane-bounded organelle;microtubule;microtubule cytoskeleton;non-membrane-bounded organelle;nuclear part;nucleoplasm;nuc…	3D-structure;Acetylation;Alternativesplicing;Apoptosis;Cellcycle;Celldivision;Completeproteome;Cytoplasm;Cytoskeleton;Microtubule;Mitosis;Nucleus;Phosphoprotein;Polymorphism;Referenceproteome	Parvulin-associated pre-rRNP complex	+	27	27	27	41.2	41.2	41.2	85.652	204.32	126	7.5588e-08	0	Q9ULW0
Transcription termination factor 2	TTF2	TTF2_HUMAN Transcription termination factor 2 OS=Homo sapiens GN=TTF2 PE=1 SV=2	Q9UNY4	Cluster-1	26.0623	25.0404	25.0425	28.7264	27.1999	28.137	26.7566	26.1064	26.8596	26.6947	26.9458	26.0623	NaN	NaN	28.7264	27.1999	28.137	26.7566	26.1064	26.8596	26.6947	26.9458	biological regulation;biosynthetic process;cellular biosynthetic process;cellular macromolecule metabolic process;cellular metabolic process;cellular nitrogen compound metabolic process;cellular process;macromolecule metabolic process;metabolic process;mRNA metabolic process;mRNA processing;nitrogen compound metabolic process;nucleic acid metabolic process;nucleobase-containing compound metabolic…	adenyl nucleotide binding;adenyl ribonucleotide binding;ATP binding;ATPase activity;ATPase activity, coupled;ATP-dependent helicase activity;binding;catalytic activity;cation binding;DNA binding;DNA-dependent ATPase activity;helicase activity;hydrolase activity;hydrolase activity, acting on acid anhydrides;hydrolase activity, acting on acid anhydrides, in phosphorus-containing anhydrides;ion bind…	cell part;cytoplasm;intracellular organelle part;intracellular part;macromolecular complex;nuclear part;nucleoplasm part;organelle part;protein complex;ribonucleoprotein complex;spliceosomal complex;transcription elongation factor complex	Alternativesplicing;ATP-binding;Completeproteome;Cytoplasm;DNA-binding;Helicase;Hydrolase;mRNAprocessing;mRNAsplicing;Nucleotide-binding;Nucleus;Phosphoprotein;Polymorphism;Referenceproteome;Spliceosome;Transcription;Transcriptionregulation;Transcriptiontermination		+	9	9	9	8.2	8.2	8.2	129.59	14.651	16	0.00569694	0.00138583	Q9UNY4
Proliferation-associated protein 2G4	PA2G4	PA2G4_HUMAN Proliferation-associated protein 2G4 OS=Homo sapiens GN=PA2G4 PE=1 SV=3	Q9UQ80	Cluster-1	30.2307	30.1177	30.6642	31.6737	31.5837	31.5905	31.3364	30.4415	30.3043	30.5076	30.1568	30.2307	30.1177	30.6642	31.6737	31.5837	31.5905	31.3364	30.4415	30.3043	30.5076	30.1568	biological regulation;biosynthetic process;cell cycle arrest;cell cycle process;cell proliferation;cellular biosynthetic process;cellular macromolecule biosynthetic process;cellular macromolecule metabolic process;cellular metabolic process;cellular nitrogen compound metabolic process;cellular process;macromolecule biosynthetic process;macromolecule metabolic process;metabolic process;ncRNA metab…	binding;DNA binding;enzyme binding;nucleic acid binding;nucleic acid binding transcription factor activity;protein binding;sequence-specific DNA binding transcription factor activity;ubiquitin protein ligase binding	cell part;cytoplasm;extracellular membrane-bounded organelle;extracellular organelle;extracellular region part;extracellular vesicular exosome;intracellular membrane-bounded organelle;intracellular non-membrane-bounded organelle;intracellular organelle;intracellular organelle part;intracellular part;macromolecular complex;membrane;membrane-bounded organelle;membrane-bounded vesicle;non-membrane-b…	3D-structure;Acetylation;Alternativesplicing;Completeproteome;Cytoplasm;Directproteinsequencing;Nucleus;Phosphoprotein;Referenceproteome;Repressor;Ribonucleoprotein;RNA-binding;rRNAprocessing;Transcription;Transcriptionregulation;Translationregulation;Ublconjugation		+	25	25	25	69.8	69.8	69.8	43.786	181.74	181	3.3876e-05	0.000141176	Q9UQ80
Exosome complex exonuclease RRP44	DIS3	RRP44_HUMAN Exosome complex exonuclease RRP44 OS=Homo sapiens GN=DIS3 PE=1 SV=2	Q9Y2L1	Cluster-1	27.0656	27.0334	27.7257	30.0458	29.9724	29.921	29.9495	27.2534	27.4791	27.2521	27.1285	27.0656	27.0334	27.7257	30.0458	29.9724	29.921	29.9495	27.2534	27.4791	27.2521	27.1285	biological regulation;catabolic process;cellular catabolic process;cellular macromolecule catabolic process;cellular macromolecule metabolic process;cellular metabolic process;cellular nitrogen compound metabolic process;cellular process;CUT catabolic process;CUT metabolic process;exonucleolytic nuclear-transcribed mRNA catabolic process involved in deadenylation-dependent decay;gene expression;m…	3'-5' exonuclease activity;3'-5'-exoribonuclease activity;binding;catalytic activity;endonuclease activity;enzyme regulator activity;exonuclease activity;exonuclease activity, active with either ribo- or deoxyribonucleic acids and producing 5'-phosphomonoesters;exoribonuclease activity;exoribonuclease activity, producing 5'-phosphomonoesters;GTPase regulator activity;guanyl-nucleotide exchange fa…	cell part;cytoplasmic exosome (RNase complex);cytoplasmic part;cytosol;exosome (RNase complex);intracellular organelle part;intracellular part;macromolecular complex;membrane;nuclear exosome (RNase complex);nuclear part;nucleoplasm;organelle part;protein complex	Acetylation;Alternativesplicing;Completeproteome;Cytoplasm;Endonuclease;Exonuclease;Exosome;Hydrolase;Magnesium;Manganese;Nuclease;Nucleus;Polymorphism;Referenceproteome;RNA-binding;rRNAprocessing	Exosome	+	17	17	17	23.2	23.2	23.2	109	69.207	28	1.6102e-07	0	Q9Y2L1
tRNA-splicing ligase RtcB homolog	RTCB	RTCB_HUMAN tRNA-splicing ligase RtcB homolog OS=Homo sapiens GN=C22orf28 PE=1 SV=1	Q9Y3I0	Cluster-1	28.733	28.7845	29.113	30.5356	30.0652	30.2376	30.0675	28.7089	28.7001	29.056	28.8572	28.733	28.7845	29.113	30.5356	30.0652	30.2376	30.0675	28.7089	28.7001	29.056	28.8572	anatomical structure development;cellular macromolecule metabolic process;cellular metabolic process;cellular nitrogen compound metabolic process;cellular process;chordate embryonic development;developmental process;embryo development;embryo development ending in birth or egg hatching;in utero embryonic development;macromolecule metabolic process;metabolic process;ncRNA metabolic process;ncRNA pr…	adenyl nucleotide binding;adenyl ribonucleotide binding;ATP binding;binding;catalytic activity;cation binding;cytoskeletal protein binding;ion binding;ligase activity;ligase activity, forming phosphoric ester bonds;metal ion binding;nucleotide binding;protein binding;purine nucleotide binding;purine ribonucleoside triphosphate binding;purine ribonucleotide binding;ribonucleotide binding;RNA ligas…	cell part;cytoplasm;cytoplasmic part;endoplasmic reticulum membrane;endoplasmic reticulum part;envelope;intracellular membrane-bounded organelle;intracellular organelle;intracellular organelle part;intracellular part;macromolecular complex;membrane;membrane part;membrane-bounded organelle;nuclear envelope;nuclear part;nucleus;organelle;organelle envelope;organelle membrane;organelle part;protein …	ATP-binding;Completeproteome;Cytoplasm;Directproteinsequencing;Ligase;Manganese;Metal-binding;Nucleotide-binding;Nucleus;Polymorphism;Referenceproteome;tRNAprocessing		+	17	17	17	45.3	45.3	45.3	55.21	90.461	78	1.41662e-05	0.000164706	Q9Y3I0
AFG3-like protein 2	AFG3L2	AFG32_HUMAN AFG3-like protein 2 OS=Homo sapiens GN=AFG3L2 PE=1 SV=2	Q9Y4W6	Cluster-1	26.2565	24.4196	25.2587	29.5328	29.9603	29.961	29.8176	26.7394	26.9366	26.8559	26.7182	26.2565	NaN	NaN	29.5328	29.9603	29.961	29.8176	26.7394	26.9366	26.8559	26.7182	anatomical structure development;anatomical structure morphogenesis;axon ensheathment;axonogenesis;biological regulation;cell development;cell part morphogenesis;cell projection morphogenesis;cell projection organization;cellular component morphogenesis;cellular component organization;cellular component organization at cellular level;cellular component organization or biogenesis;cellular componen…	adenyl nucleotide binding;adenyl ribonucleotide binding;ATP binding;binding;catalytic activity;cation binding;endopeptidase activity;hydrolase activity;ion binding;metal ion binding;metalloendopeptidase activity;metallopeptidase activity;nucleotide binding;peptidase activity;peptidase activity, acting on L-amino acid peptides;protein binding;purine nucleotide binding;purine ribonucleoside triphos…	cell part;cytoplasmic part;integral to membrane;intracellular membrane-bounded organelle;intracellular organelle;intracellular organelle part;intracellular part;intrinsic to membrane;membrane;membrane part;membrane-bounded organelle;mitochondrial inner membrane;mitochondrial membrane;mitochondrial part;mitochondrion;organelle;organelle inner membrane;organelle membrane;organelle part	3D-structure;ATP-binding;Completeproteome;Diseasemutation;Hydrolase;Membrane;Metal-binding;Metalloprotease;Mitochondrion;Neurodegeneration;Nucleotide-binding;Protease;Referenceproteome;Spinocerebellarataxia;Transmembrane;Transmembranehelix;Zinc	Frataxin complex	+	16	16	15	19.6	19.6	18.6	88.583	47.5	48	4.71365e-06	0	Q9Y4W6
Phosphoserine aminotransferase	PSAT1	SERC_HUMAN Phosphoserine aminotransferase OS=Homo sapiens GN=PSAT1 PE=1 SV=2	Q9Y617	Cluster-1	25.2414	26.6859	25.025	28.2516	28.1656	27.7142	28.0728	26.8569	26.9784	27.0212	27.1584	NaN	26.6859	NaN	28.2516	28.1656	27.7142	28.0728	26.8569	26.9784	27.0212	27.1584	amine biosynthetic process;amine metabolic process;biosynthetic process;carboxylic acid biosynthetic process;carboxylic acid metabolic process;cellular amine metabolic process;cellular amino acid biosynthetic process;cellular amino acid metabolic process;cellular biosynthetic process;cellular ketone metabolic process;cellular metabolic process;cellular nitrogen compound biosynthetic process;cellu…	binding;catalytic activity;cofactor binding;O-phospho-L-serine:2-oxoglutarate aminotransferase activity;pyridoxal phosphate binding;transaminase activity;transferase activity;transferase activity, transferring nitrogenous groups;vitamin B6 binding;vitamin binding	cell part;cytoplasm;cytoplasmic part;cytosol;extracellular membrane-bounded organelle;extracellular organelle;extracellular region part;extracellular vesicular exosome;intracellular part;membrane-bounded organelle;membrane-bounded vesicle;organelle;vesicle	3D-structure;Acetylation;Alternativesplicing;Amino-acidbiosynthesis;Aminotransferase;Completeproteome;Diseasemutation;Polymorphism;Pyridoxalphosphate;Referenceproteome;Serinebiosynthesis;Transferase		+	7	7	7	19.7	19.7	19.7	40.422	16.728	16	0.000613065	0.00025679	Q9Y617
Cytosolic acyl coenzyme A thioester hydrolase	ACOT7	BACH_HUMAN Cytosolic acyl coenzyme A thioester hydrolase OS=Homo sapiens GN=ACOT7 PE=1 SV=3	O00154	Cluster-2	25.658	25.2679	25.6335	25.0324	26.0351	25.7958	26.5137	26.8309	26.7628	27.1241	27.5888	NaN	NaN	NaN	25.0324	26.0351	25.7958	26.5137	26.8309	26.7628	27.1241	27.5888	biosynthetic process;carboxylic acid biosynthetic process;carboxylic acid catabolic process;carboxylic acid metabolic process;catabolic process;cellular biosynthetic process;cellular catabolic process;cellular ketone metabolic process;cellular lipid catabolic process;cellular lipid metabolic process;cellular metabolic process;cellular nitrogen compound metabolic process;cellular process;coenzyme …	acyl-CoA thioesterase activity;binding;carboxylic acid binding;carboxylic ester hydrolase activity;catalytic activity;CoA hydrolase activity;coenzyme binding;cofactor binding;fatty acid binding;fatty-acyl-CoA binding;hydrolase activity;hydrolase activity, acting on ester bonds;identical protein binding;lipid binding;monocarboxylic acid binding;palmitoyl-CoA hydrolase activity;protein binding;prot…	cell body;cell part;cell projection;cytoplasm;cytoplasmic part;cytosol;extracellular membrane-bounded organelle;extracellular organelle;extracellular region part;extracellular vesicular exosome;intracellular membrane-bounded organelle;intracellular organelle;intracellular organelle part;intracellular part;membrane-bounded organelle;membrane-bounded vesicle;mitochondrion;neuron projection;nuclear …	3D-structure;Acetylation;Alternativesplicing;Completeproteome;Cytoplasm;Directproteinsequencing;Hydrolase;Mitochondrion;Referenceproteome;Repeat;Serineesterase		+	5	5	5	15	15	15	41.796	5.1834	16	0.00397032	0.00130757	O00154
Chloride intracellular channel protein 1	CLIC1	CLIC1_HUMAN Chloride intracellular channel protein 1 OS=Homo sapiens GN=CLIC1 PE=1 SV=4	O00299	Cluster-2	24.8695	26.7487	27.4115	27.3267	27.1802	27.3773	27.4245	27.9366	28.0975	28.252	28.6183	NaN	26.7487	27.4115	27.3267	27.1802	27.3773	27.4245	27.9366	28.0975	28.252	28.6183	anion transport;biological adhesion;biological regulation;cell adhesion;cell-cell adhesion;cellular chemical homeostasis;cellular homeostasis;cellular ion homeostasis;cellular process;cellular response to stimulus;chemical homeostasis;chloride transport;establishment of localization;homeostatic process;homotypic cell-cell adhesion;inorganic anion transport;ion homeostasis;ion transport;platelet a…	anion channel activity;anion transmembrane transporter activity;channel activity;chloride channel activity;gated channel activity;ion channel activity;ion transmembrane transporter activity;passive transmembrane transporter activity;substrate-specific channel activity;substrate-specific transmembrane transporter activity;substrate-specific transporter activity;transmembrane transporter activity;t…	blood microparticle;brush border;cell part;cell projection;chloride channel complex;cytoplasm;cytoplasmic part;envelope;extracellular membrane-bounded organelle;extracellular organelle;extracellular region part;extracellular space;extracellular vesicular exosome;intracellular membrane-bounded organelle;intracellular organelle;intracellular organelle part;intracellular part;ion channel complex;mac…	3D-structure;Acetylation;Cellmembrane;Chloride;Chloridechannel;Completeproteome;Cytoplasm;Directproteinsequencing;Disulfidebond;Glutathionylation;Ionchannel;Iontransport;Membrane;Nucleus;Phosphoprotein;Referenceproteome;Transmembrane;Transmembranehelix;Transport;Voltage-gatedchannel		+	4	4	4	21.2	21.2	21.2	26.922	15.434	14	0.0212367	0.00483654	O00299
Acetyl-CoA carboxylase 2;Biotin carboxylase	ACACB	ACACB_HUMAN Acetyl-CoA carboxylase 2 OS=Homo sapiens GN=ACACB PE=1 SV=3	O00763	Cluster-2	26.2161	26.1912	25.3354	27.2196	29.3621	29.3446	30.5458	31.3275	30.9034	31.3	32.6996	26.2161	26.1912	25.3354	27.2196	29.3621	29.3446	30.5458	31.3275	30.9034	31.3	32.6996	acetyl-CoA metabolic process;amine transport;amino acid transmembrane transport;amino acid transport;betaine transport;biological regulation;biosynthetic process;biotin metabolic process;carboxylic acid biosynthetic process;carboxylic acid metabolic process;carboxylic acid transport;carnitine shuttle;carnitine transport;cation transport;cellular amide metabolic process;cellular biosynthetic proce…	acetyl-CoA carboxylase activity;adenyl nucleotide binding;adenyl ribonucleotide binding;ATP binding;binding;biotin binding;biotin carboxylase activity;carboxylic acid binding;catalytic activity;cation binding;CoA carboxylase activity;ion binding;ligase activity;ligase activity, forming carbon-carbon bonds;ligase activity, forming carbon-nitrogen bonds;metal ion binding;monocarboxylic acid binding…	cell part;cytoplasmic part;cytosol;endomembrane system;intracellular membrane-bounded organelle;intracellular organelle;intracellular organelle part;intracellular part;membrane;membrane-bounded organelle;mitochondrial membrane;mitochondrial outer membrane;mitochondrial part;mitochondrion;nucleus;organelle;organelle membrane;organelle outer membrane;organelle part;outer membrane	3D-structure;Allostericenzyme;Alternativesplicing;ATP-binding;Biotin;Completeproteome;Fattyacidbiosynthesis;Fattyacidmetabolism;Ligase;Lipidbiosynthesis;Lipidmetabolism;Manganese;Membrane;Metal-binding;Mitochondrion;Multifunctionalenzyme;Nucleotide-binding;Nucleus;Phosphoprotein;Polymorphism;Referenceproteome;Transitpeptide		+	66	49	49	34.5	27.4	27.4	276.54	149.94	214	0.00027953	0.000145455	O00763
Phosphoribosylformylglycinamidine synthase	PFAS	PUR4_HUMAN Phosphoribosylformylglycinamidine synthase OS=Homo sapiens GN=PFAS PE=1 SV=4	O15067	Cluster-2	29.6621	29.8325	29.6193	29.9212	30.0482	30.0037	30.1895	30.5809	30.238	30.0863	30.3334	29.6621	29.8325	29.6193	29.9212	30.0482	30.0037	30.1895	30.5809	30.238	30.0863	30.3334	amine metabolic process;biosynthetic process;carboxylic acid metabolic process;cellular amine metabolic process;cellular amino acid metabolic process;cellular aromatic compound metabolic process;cellular biosynthetic process;cellular ketone metabolic process;cellular metabolic process;cellular nitrogen compound biosynthetic process;cellular nitrogen compound metabolic process;cellular process;'de…	adenyl nucleotide binding;adenyl ribonucleotide binding;ATP binding;binding;carbon-nitrogen ligase activity, with glutamine as amido-N-donor;catalytic activity;cation binding;ion binding;ligase activity;ligase activity, forming carbon-nitrogen bonds;metal ion binding;nucleotide binding;phosphoribosylformylglycinamidine synthase activity;purine nucleotide binding;purine ribonucleoside triphosphate…	cell part;cytoplasm;cytoplasmic part;cytosol;extracellular membrane-bounded organelle;extracellular organelle;extracellular region part;extracellular vesicular exosome;intracellular part;membrane-bounded organelle;membrane-bounded vesicle;organelle;vesicle	ATP-binding;Completeproteome;Cytoplasm;Glutamineamidotransferase;Ligase;Magnesium;Metal-binding;Nucleotide-binding;Phosphoprotein;Polymorphism;Purinebiosynthesis;Referenceproteome		+	29	29	29	32.3	32.3	32.3	144.73	138.2	109	0.00303376	0.00346067	O15067
D-3-phosphoglycerate dehydrogenase	PHGDH	SERA_HUMAN D-3-phosphoglycerate dehydrogenase OS=Homo sapiens GN=PHGDH PE=1 SV=4	O43175	Cluster-2	29.0472	28.5478	28.8518	30.0419	30.3274	30.1182	30.3904	29.8375	30.1586	29.8206	30.5382	29.0472	28.5478	28.8518	30.0419	30.3274	30.1182	30.3904	29.8375	30.1586	29.8206	30.5382	amine biosynthetic process;amine metabolic process;anatomical structure development;aspartate family amino acid metabolic process;biological regulation;biosynthetic process;brain development;carboxylic acid biosynthetic process;carboxylic acid metabolic process;cell cycle arrest;cell cycle process;cell development;cell projection organization;cellular amine metabolic process;cellular amino acid b…	binding;catalytic activity;coenzyme binding;cofactor binding;electron carrier activity;NAD binding;nucleotide binding;oxidoreductase activity;oxidoreductase activity, acting on CH-OH group of donors;oxidoreductase activity, acting on the CH-OH group of donors, NAD or NADP as acceptor;phosphoglycerate dehydrogenase activity	cell part;cytoplasmic part;cytosol;extracellular membrane-bounded organelle;extracellular organelle;extracellular region part;extracellular vesicular exosome;intracellular part;membrane-bounded organelle;membrane-bounded vesicle;organelle;vesicle	3D-structure;Acetylation;Amino-acidbiosynthesis;Completeproteome;Directproteinsequencing;Diseasemutation;NAD;Oxidoreductase;Phosphoprotein;Referenceproteome;Serinebiosynthesis		+	16	16	16	43	43	43	56.65	84.503	109	0.000226258	0.000210526	O43175
Histone H2B type 1-L;Histone H2B type 1-M;Histone H2B type 1-N;Histone H2B type 1-H;Histone H2B type 2-F;Histone H2B type 1-C/E/F/G/I;Histone H2B type 1-D;Histone H2B type 1-K;Histone H2B type F-S	HIST1H2BL;HIST1H2BM;HIST1H2BN;HIST1H2BH;HIST2H2BF;HIST1H2BC;HIST1H2BD;HIST1H2BK;H2BFS	H2B1L_HUMAN Histone H2B type 1-L OS=Homo sapiens GN=HIST1H2BL PE=1 SV=3;H2B1M_HUMAN Histone H2B type 1-M OS=Homo sapiens GN=HIST1H2BM PE=1 SV=3;H2B1N_HUMAN Histone H2B type 1-N OS=Homo sapiens GN=HIST1H2BN PE=1 SV=3;H2B1H_HUMAN Histone H2B type 1-H OS=Homo	Q99880;Q99879;Q99877;Q93079;Q5QNW6;P62807;P58876;O60814;P57053	Cluster-2	30.2334	29.8677	31.5747	31.0914	31.2859	31.9426	31.3577	32.6051	32.7434	32.2193	32.7824	30.2334	29.8677	31.5747	31.0914	31.2859	31.9426	31.3577	32.6051	32.7434	32.2193	32.7824	anatomical structure development;antibacterial humoral response;antimicrobial humoral response;cellular component assembly;cellular component assembly at cellular level;cellular component organization;cellular component organization at cellular level;cellular component organization or biogenesis;cellular component organization or biogenesis at cellular level;cellular macromolecular complex assemb…	binding;DNA binding;nucleic acid binding	cell part;chromosomal part;extracellular membrane-bounded organelle;extracellular organelle;extracellular region part;extracellular space;extracellular vesicular exosome;intracellular membrane-bounded organelle;intracellular organelle;intracellular organelle part;intracellular part;macromolecular complex;membrane-bounded organelle;membrane-bounded vesicle;nuclear chromosome part;nuclear nucleosom…	3D-structure;Acetylation;Alternativesplicing;Antibiotic;Antimicrobial;Chromosome;Completeproteome;Directproteinsequencing;DNA-binding;Glycoprotein;Isopeptidebond;Methylation;Nucleosomecore;Nucleus;Phosphoprotein;Polymorphism;Referenceproteome;Ublconjugation	H2AX complex II;Nop56p-associated pre-rRNA complex	+	10	2	2	60.3	7.9	7.9	13.952	7.7783	12	0.00296346	0.00103158	Q99880;Q99879;Q99877;Q93079;Q5QNW6;P62807;P58876;O60814;P57053
L-lactate dehydrogenase A chain	LDHA	LDHA_HUMAN L-lactate dehydrogenase A chain OS=Homo sapiens GN=LDHA PE=1 SV=2	P00338	Cluster-2	30.1188	29.6313	30.1336	30.7196	30.6227	30.6002	30.808	30.2335	30.5884	30.5098	30.9564	30.1188	29.6313	30.1336	30.7196	30.6227	30.6002	30.808	30.2335	30.5884	30.5098	30.9564	alcohol catabolic process;alcohol metabolic process;anatomical structure development;ATP biosynthetic process;ATP metabolic process;biosynthetic process;carbohydrate catabolic process;carbohydrate metabolic process;carboxylic acid biosynthetic process;carboxylic acid metabolic process;catabolic process;cell communication;cell motility;cellular biosynthetic process;cellular carbohydrate catabolic …	catalytic activity;lactate dehydrogenase activity;L-lactate dehydrogenase activity;oxidoreductase activity;oxidoreductase activity, acting on CH-OH group of donors;oxidoreductase activity, acting on the CH-OH group of donors, NAD or NADP as acceptor	cell part;cell projection;cell projection part;cilium;cytoplasm;cytoplasmic part;cytosol;extracellular membrane-bounded organelle;extracellular organelle;extracellular region part;extracellular vesicular exosome;flagellar fibrous sheath;flagellum part;intracellular membrane-bounded organelle;intracellular organelle;intracellular organelle part;intracellular part;membrane;membrane-bounded organell…	3D-structure;Acetylation;Alternativesplicing;Completeproteome;Cytoplasm;Directproteinsequencing;Diseasemutation;Glycogenstoragedisease;NAD;Oxidoreductase;Phosphoprotein;Polymorphism;Referenceproteome;Ublconjugation		+	15	14	14	45.5	41.9	41.9	36.688	188.87	97	0.00963593	0.00555083	P00338;Q6ZMR3;P07864
NADH-cytochrome b5 reductase 3;NADH-cytochrome b5 reductase 3 membrane-bound form;NADH-cytochrome b5 reductase 3 soluble form	CYB5R3	NB5R3_HUMAN NADH-cytochrome b5 reductase 3 OS=Homo sapiens GN=CYB5R3 PE=1 SV=3	P00387	Cluster-2	26.1887	25.8312	24.8909	26.0676	27.115	27.5195	27.7918	27.2766	27.882	28.1061	28.7909	26.1887	NaN	NaN	26.0676	27.115	27.5195	27.7918	27.2766	27.882	28.1061	28.7909	alcohol metabolic process;biosynthetic process;blood circulation;carboxylic acid metabolic process;cellular ketone metabolic process;cellular metabolic process;cellular process;cholesterol biosynthetic process;cholesterol metabolic process;circulatory system process;L-ascorbic acid metabolic process;lipid biosynthetic process;lipid metabolic process;metabolic process;multicellular organismal proc…	adenyl nucleotide binding;adenyl ribonucleotide binding;ADP binding;AMP binding;binding;catalytic activity;coenzyme binding;cofactor binding;cytochrome-b5 reductase activity;FAD binding;flavin adenine dinucleotide binding;NAD binding;nucleotide binding;oxidoreductase activity;oxidoreductase activity, acting on NADH or NADPH;oxidoreductase activity, acting on NADH or NADPH, heme protein as accepto…	cell part;cytoplasm;cytoplasmic part;cytosolic part;endoplasmic reticulum;endoplasmic reticulum membrane;endoplasmic reticulum part;extracellular membrane-bounded organelle;extracellular organelle;extracellular region part;extracellular vesicular exosome;hemoglobin complex;intracellular membrane-bounded organelle;intracellular organelle;intracellular organelle part;intracellular part;lipid partic…	3D-structure;Acetylation;Alternativepromoterusage;Alternativesplicing;Cholesterolbiosynthesis;Cholesterolmetabolism;Completeproteome;Cytoplasm;Directproteinsequencing;Diseasemutation;Endoplasmicreticulum;FAD;Flavoprotein;Lipidbiosynthesis;Lipidmetabolism;Lipoprotein;Membrane;Mitochondrion;Mitochondrionoutermembrane;Myristate;NAD;Oxidoreductase;Phosphoprotein;Polymorphism;Referenceproteome;Steroid…		+	4	4	4	15.6	15.6	15.6	34.234	19.242	26	0.00618149	0.00140373	P00387
Glutathione reductase, mitochondrial	GSR	GSHR_HUMAN Glutathione reductase, mitochondrial OS=Homo sapiens GN=GSR PE=1 SV=2	P00390	Cluster-2	25.8183	25.0709	25.0969	27.2764	27.9271	27.6829	27.924	28.1504	28.2058	28.0312	28.8454	25.8183	NaN	NaN	27.2764	27.9271	27.6829	27.924	28.1504	28.2058	28.0312	28.8454	amine metabolic process;biological regulation;biosynthetic process;carboxylic acid metabolic process;cell redox homeostasis;cellular amine metabolic process;cellular amino acid metabolic process;cellular biosynthetic process;cellular homeostasis;cellular ketone metabolic process;cellular macromolecule metabolic process;cellular metabolic process;cellular modified amino acid metabolic process;cell…	antioxidant activity;binding;catalytic activity;coenzyme binding;cofactor binding;disulfide oxidoreductase activity;electron carrier activity;flavin adenine dinucleotide binding;glutathione disulfide oxidoreductase activity;glutathione-disulfide reductase activity;NADP binding;nucleotide binding;oxidoreductase activity;oxidoreductase activity, acting on a sulfur group of donors;oxidoreductase act…	cell part;cytoplasmic part;cytosol;external side of plasma membrane;extracellular membrane-bounded organelle;extracellular organelle;extracellular region part;extracellular vesicular exosome;intracellular organelle lumen;intracellular organelle part;intracellular part;membrane part;membrane-bounded organelle;membrane-bounded vesicle;membrane-enclosed lumen;mitochondrial matrix;mitochondrial part;…	3D-structure;Acetylation;Alternativeinitiation;Alternativesplicing;Completeproteome;Cytoplasm;Directproteinsequencing;Disulfidebond;FAD;Flavoprotein;Mitochondrion;NADP;Oxidoreductase;Polymorphism;Redox-activecenter;Referenceproteome;Transitpeptide		+	7	7	7	19.9	19.9	19.9	56.256	12.773	23	1.28344e-05	3.77358e-05	P00390
Superoxide dismutase [Cu-Zn]	SOD1	SODC_HUMAN Superoxide dismutase [Cu-Zn] OS=Homo sapiens GN=SOD1 PE=1 SV=2	P00441	Cluster-2	26.9989	28.243	24.9719	29.1047	29.0958	29.0331	29.2354	29.6677	29.7566	29.561	29.4587	26.9989	28.243	NaN	29.1047	29.0958	29.0331	29.2354	29.6677	29.7566	29.561	29.4587	activation of MAPK activity;aging;amine metabolic process;anatomical structure development;anatomical structure homeostasis;anterograde axon cargo transport;auditory receptor cell stereocilium organization;axon cargo transport;behavior;biological regulation;biosynthetic process;blood coagulation;carboxylic acid metabolic process;cation homeostasis;cell activation;cell aging;cell projection organi…	antioxidant activity;binding;catalytic activity;cation binding;chaperone binding;copper ion binding;enzyme binding;GTPase binding;identical protein binding;ion binding;metal ion binding;oxidoreductase activity;oxidoreductase activity, acting on superoxide radicals as acceptor;phosphatase binding;protein binding;protein dimerization activity;protein homodimerization activity;protein phosphatase 2B…	cell body;cell part;cell projection cytoplasm;cell projection part;cytoplasm;cytoplasmic membrane-bounded vesicle;cytoplasmic part;cytoplasmic vesicle;cytosol;dendrite cytoplasm;dense core granule;extracellular matrix;extracellular membrane-bounded organelle;extracellular organelle;extracellular region;extracellular region part;extracellular space;extracellular vesicular exosome;intracellular mem…	3D-structure;Acetylation;Amyotrophiclateralsclerosis;Antioxidant;Completeproteome;Copper;Cytoplasm;Directproteinsequencing;Diseasemutation;Disulfidebond;Lipoprotein;Metal-binding;Neurodegeneration;Nucleus;Oxidoreductase;Palmitate;Phosphoprotein;Referenceproteome;Ublconjugation;Zinc		+	5	5	5	33.1	33.1	33.1	15.936	19.272	39	0.00473386	0.00114286	P00441
Phosphoglycerate kinase 1	PGK1	PGK1_HUMAN Phosphoglycerate kinase 1 OS=Homo sapiens GN=PGK1 PE=1 SV=3	P00558	Cluster-2	28.7783	28.3195	28.579	29.5927	30.4186	29.7113	30.6914	31.0939	31.1716	30.8826	31.9015	28.7783	28.3195	28.579	29.5927	30.4186	29.7113	30.6914	31.0939	31.1716	30.8826	31.9015	alcohol biosynthetic process;alcohol catabolic process;alcohol metabolic process;biosynthetic process;carbohydrate biosynthetic process;carbohydrate catabolic process;carbohydrate metabolic process;catabolic process;cell differentiation;cell motility;cellular biosynthetic process;cellular carbohydrate biosynthetic process;cellular carbohydrate catabolic process;cellular carbohydrate metabolic pro…	adenyl nucleotide binding;adenyl ribonucleotide binding;ATP binding;binding;catalytic activity;kinase activity;nucleotide binding;phosphoglycerate kinase activity;phosphotransferase activity, carboxyl group as acceptor;purine nucleotide binding;purine ribonucleoside triphosphate binding;purine ribonucleotide binding;ribonucleotide binding;transferase activity;transferase activity, transferring ph…	cell part;cell projection part;cytoplasm;cytoplasmic part;cytosol;extracellular membrane-bounded organelle;extracellular organelle;extracellular region part;extracellular vesicular exosome;flagellar fibrous sheath;flagellum part;intracellular membrane-bounded organelle;intracellular organelle;intracellular organelle part;intracellular part;membrane;membrane part;membrane raft;membrane-bounded org…	3D-structure;Acetylation;Alternativesplicing;ATP-binding;Completeproteome;Cytoplasm;Directproteinsequencing;Diseasemutation;Glycolysis;Hereditaryhemolyticanemia;Kinase;Nucleotide-binding;Phosphoprotein;Polymorphism;Referenceproteome;Transferase		+	14	14	14	40	40	40	44.614	101.97	118	0.000148549	0.000147059	P00558;P07205
Fructose-bisphosphate aldolase A	ALDOA	ALDOA_HUMAN Fructose-bisphosphate aldolase A OS=Homo sapiens GN=ALDOA PE=1 SV=2	P04075	Cluster-2	29.7521	29.4942	29.4688	31.0474	31.4314	31.3461	31.9124	31.8426	31.7828	31.7079	31.8918	29.7521	29.4942	29.4688	31.0474	31.4314	31.3461	31.9124	31.8426	31.7828	31.7079	31.8918	actin cytoskeleton organization;actin filament organization;actin filament-based process;alcohol biosynthetic process;alcohol catabolic process;alcohol metabolic process;anatomical structure homeostasis;ATP biosynthetic process;ATP metabolic process;biological regulation;biosynthetic process;blood coagulation;carbohydrate biosynthetic process;carbohydrate catabolic process;carbohydrate metabolic …	actin binding;aldehyde-lyase activity;binding;carbohydrate binding;carbon-carbon lyase activity;catalytic activity;cytoskeletal protein binding;fructose binding;fructose-bisphosphate aldolase activity;identical protein binding;lyase activity;monosaccharide binding;protein binding;sugar binding;tubulin binding	actin cytoskeleton;cell part;contractile fiber part;cytoplasmic membrane-bounded vesicle lumen;cytoplasmic part;cytoplasmic vesicle part;cytoskeleton;cytosol;extracellular membrane-bounded organelle;extracellular organelle;extracellular region;extracellular region part;extracellular space;extracellular vesicular exosome;I band;intracellular membrane-bounded organelle;intracellular non-membrane-bo…	3D-structure;Acetylation;Alternativesplicing;Completeproteome;Cytoplasm;Directproteinsequencing;Diseasemutation;Glycogenstoragedisease;Glycolysis;Hereditaryhemolyticanemia;Lyase;Phosphoprotein;Polymorphism;Referenceproteome;Schiffbase		+	22	22	21	68.7	68.7	61	39.42	144.52	163	4.4459e-06	0	P04075
Cystatin-B	CSTB	CYTB_HUMAN Cystatin-B OS=Homo sapiens GN=CSTB PE=1 SV=2	P04080	Cluster-2	25.5226	25.1004	25.3234	24.6329	25.9618	25.1427	24.6176	28.6382	28.6368	25.3023	29.2176	NaN	NaN	NaN	NaN	NaN	NaN	NaN	28.6382	28.6368	NaN	29.2176	adult behavior;adult locomotory behavior;behavior;biological regulation;locomotory behavior;multicellular organismal process;negative regulation of biological process;negative regulation of catalytic activity;negative regulation of cellular metabolic process;negative regulation of cellular process;negative regulation of cellular protein metabolic process;negative regulation of endopeptidase activ…	binding;cysteine-type endopeptidase inhibitor activity;endopeptidase inhibitor activity;endopeptidase regulator activity;enzyme binding;enzyme inhibitor activity;enzyme regulator activity;peptidase inhibitor activity;peptidase regulator activity;protease binding;protein binding	cell part;cytoplasm;extracellular membrane-bounded organelle;extracellular organelle;extracellular region part;extracellular space;extracellular vesicular exosome;intracellular non-membrane-bounded organelle;intracellular organelle;intracellular organelle part;intracellular part;membrane-bounded organelle;membrane-bounded vesicle;non-membrane-bounded organelle;nuclear part;nucleolus;organelle;org…	3D-structure;Acetylation;Completeproteome;Cytoplasm;Directproteinsequencing;Diseasemutation;Epilepsy;Nucleus;Proteaseinhibitor;Referenceproteome;Thiolproteaseinhibitor		+	4	4	4	55.1	55.1	55.1	11.139	15.983	13	0.0162818	0.00273907	P04080
Ornithine aminotransferase, mitochondrial;Ornithine aminotransferase, hepatic form;Ornithine aminotransferase, renal form	OAT	OAT_HUMAN Ornithine aminotransferase, mitochondrial OS=Homo sapiens GN=OAT PE=1 SV=1	P04181	Cluster-2	25.0034	26.0816	24.6385	28.0497	28.207	27.8627	28.3752	28.1465	28.1753	27.9665	28.7648	NaN	NaN	NaN	28.0497	28.207	27.8627	28.3752	28.1465	28.1753	27.9665	28.7648	amine biosynthetic process;amine metabolic process;biosynthetic process;carboxylic acid biosynthetic process;carboxylic acid metabolic process;cellular amine metabolic process;cellular amino acid biosynthetic process;cellular amino acid metabolic process;cellular biosynthetic process;cellular component assembly;cellular component organization;cellular component organization or biogenesis;cellular…	binding;catalytic activity;cofactor binding;ornithine-oxo-acid transaminase activity;pyridoxal phosphate binding;transaminase activity;transferase activity;transferase activity, transferring nitrogenous groups;vitamin B6 binding;vitamin binding	cell part;cytoplasmic part;intracellular membrane-bounded organelle;intracellular organelle;intracellular organelle lumen;intracellular organelle part;intracellular part;membrane-bounded organelle;membrane-enclosed lumen;mitochondrial matrix;mitochondrial part;mitochondrion;organelle;organelle lumen;organelle part	3D-structure;Acetylation;Alternativesplicing;Aminotransferase;Completeproteome;Directproteinsequencing;Diseasemutation;Mitochondrion;Polymorphism;Pyridoxalphosphate;Referenceproteome;Transferase;Transitpeptide		+	10	10	10	40.8	40.8	40.8	48.534	34.774	30	3.86368e-05	0.000179487	P04181
Sodium/potassium-transporting ATPase subunit alpha-1;Sodium/potassium-transporting ATPase subunit alpha-3;Sodium/potassium-transporting ATPase subunit alpha-2	ATP1A1;ATP1A3;ATP1A2	AT1A1_HUMAN Sodium/potassium-transporting ATPase subunit alpha-1 OS=Homo sapiens GN=ATP1A1 PE=1 SV=1;AT1A3_HUMAN Sodium/potassium-transporting ATPase subunit alpha-3 OS=Homo sapiens GN=ATP1A3 PE=1 SV=3;AT1A2_HUMAN Sodium/potassium-transporting ATPase subun	P05023;P13637;P50993	Cluster-2	27.005	26.8282	26.6883	26.3783	27.0067	26.6806	27.0852	27.1683	27.4144	27.3002	27.8173	27.005	26.8282	26.6883	26.3783	27.0067	26.6806	27.0852	27.1683	27.4144	27.3002	27.8173	adult behavior;adult locomotory behavior;associative learning;ATP hydrolysis coupled proton transport;behavior;biological regulation;calcium ion homeostasis;calcium-mediated signaling;cardiac muscle contraction;cation homeostasis;cation transport;cell motility;cell surface receptor linked signaling pathway;cellular calcium ion homeostasis;cellular cation homeostasis;cellular chemical homeostasis;…	active transmembrane transporter activity;adenyl nucleotide binding;adenyl ribonucleotide binding;ADP binding;alkali metal ion binding;ATP binding;ATPase activity;ATPase activity, coupled;ATPase activity, coupled to movement of substances;ATPase activity, coupled to transmembrane movement of ions;ATPase activity, coupled to transmembrane movement of ions, phosphorylative mechanism;ATPase activity…	apical plasma membrane;axon;basolateral plasma membrane;caveola;cell part;cell projection;cell projection part;cytoplasm;cytoplasmic membrane-bounded vesicle;cytoplasmic part;cytoplasmic vesicle;dendritic spine;dendritic spine head;dendritic spine neck;endoplasmic reticulum;endosome;extracellular membrane-bounded organelle;extracellular organelle;extracellular region part;extracellular space;extr…	Acetylation;Alternativesplicing;ATP-binding;Cellmembrane;Completeproteome;Deafness;Directproteinsequencing;Diseasemutation;Dystonia;Hydrogeniontransport;Hydrolase;Iontransport;Magnesium;Membrane;Metal-binding;Nucleotide-binding;Parkinsonism;Phosphoprotein;Polymorphism;Potassium;Potassiumtransport;Referenceproteome;Sodium;Sodium/potassiumtransport;Sodiumtransport;Transmembrane;Transmembranehelix;T…		+	9	9	9	13.3	13.3	13.3	112.89	25.714	26	0.0216366	0.00980963	P05023;P13637;P50993;Q13733;P20648;P54707
Propionyl-CoA carboxylase alpha chain, mitochondrial	PCCA	PCCA_HUMAN Propionyl-CoA carboxylase alpha chain, mitochondrial OS=Homo sapiens GN=PCCA PE=1 SV=4	P05165	Cluster-2	35.3518	35.1169	34.4851	35.8533	36.4938	36.1642	37.2322	36.9843	37.3336	37.3016	38.4499	35.3518	35.1169	34.4851	35.8533	36.4938	36.1642	37.2322	36.9843	37.3336	37.3016	38.4499	biotin metabolic process;carboxylic acid catabolic process;carboxylic acid metabolic process;catabolic process;cellular amide metabolic process;cellular catabolic process;cellular ketone metabolic process;cellular lipid catabolic process;cellular lipid metabolic process;cellular metabolic process;cellular nitrogen compound metabolic process;cellular process;cofactor metabolic process;fatty acid b…	adenyl nucleotide binding;adenyl ribonucleotide binding;ATP binding;binding;biotin binding;biotin carboxylase activity;carboxylic acid binding;catalytic activity;cation binding;CoA carboxylase activity;enzyme binding;ion binding;ligase activity;ligase activity, forming carbon-carbon bonds;ligase activity, forming carbon-nitrogen bonds;metal ion binding;monocarboxylic acid binding;nucleotide bindi…	cell part;cytoplasmic part;cytosol;intracellular organelle lumen;intracellular organelle part;intracellular part;membrane-enclosed lumen;mitochondrial matrix;mitochondrial part;organelle lumen;organelle part	3D-structure;Acetylation;Alternativesplicing;ATP-binding;Biotin;Completeproteome;Directproteinsequencing;Diseasemutation;Ligase;Mitochondrion;Nucleotide-binding;Phosphoprotein;Polymorphism;Referenceproteome;Transitpeptide		+	58	58	58	76.6	76.6	76.6	80.058	323.31	2164	0.00148622	0.000662526	P05165
Non-histone chromosomal protein HMG-17	HMGN2	HMGN2_HUMAN Non-histone chromosomal protein HMG-17 OS=Homo sapiens GN=HMGN2 PE=1 SV=3	P05204	Cluster-2	28.6967	28.1583	28.8855	29.0801	29.5245	29.5237	29.6928	29.4515	29.8118	29.017	28.9456	28.6967	28.1583	28.8855	29.0801	29.5245	29.5237	29.6928	29.4515	29.8118	29.017	28.9456	cellular component organization;cellular component organization at cellular level;cellular component organization or biogenesis;cellular component organization or biogenesis at cellular level;cellular process;chromatin modification;chromatin organization;chromosome organization;organelle organization	binding;DNA binding;hormone receptor binding;nuclear hormone receptor binding;nucleic acid binding;protein binding;receptor binding;thyroid hormone receptor binding;transcription factor binding	cell part;chromatin;chromosomal part;cytoplasm;intracellular membrane-bounded organelle;intracellular organelle;intracellular organelle part;intracellular part;membrane-bounded organelle;nuclear part;nucleoplasm;nucleus;organelle;organelle part	Acetylation;Alternativesplicing;Chromatinregulator;Completeproteome;Cytoplasm;Directproteinsequencing;DNA-binding;Nucleus;Phosphoprotein;Polymorphism;Referenceproteome		+	5	5	5	52.2	52.2	52.2	9.3926	14.869	65	0.0268825	0.00960515	P05204;O00479;Q15651
60S acidic ribosomal protein P1	RPLP1	RLA1_HUMAN 60S acidic ribosomal protein P1 OS=Homo sapiens GN=RPLP1 PE=1 SV=1	P05386	Cluster-2	24.4466	24.5935	24.1218	26.2422	27.6223	26.6665	27.3376	28.2322	29.1919	28.3154	28.4448	NaN	NaN	NaN	NaN	27.6223	26.6665	27.3376	28.2322	29.1919	28.3154	28.4448	biosynthetic process;catabolic process;cellular biosynthetic process;cellular catabolic process;cellular component disassembly;cellular component disassembly at cellular level;cellular component organization;cellular component organization at cellular level;cellular component organization or biogenesis;cellular component organization or biogenesis at cellular level;cellular macromolecular complex…	binding;nucleic acid binding;RNA binding;structural constituent of ribosome;structural molecule activity	adherens junction;anchoring junction;cell junction;cell part;cell-substrate adherens junction;cell-substrate junction;cytoplasm;cytoplasmic part;cytosol;cytosolic large ribosomal subunit;extracellular membrane-bounded organelle;extracellular organelle;extracellular region part;extracellular vesicular exosome;focal adhesion;intracellular organelle part;intracellular part;large ribosomal subunit;ma…	3D-structure;Acetylation;Alternativesplicing;Completeproteome;Phosphoprotein;Referenceproteome;Ribonucleoprotein;Ribosomalprotein	60S ribosomal subunit, cytoplasmic;Nop56p-associated pre-rRNA complex;Ribosome, cytoplasmic;TRBP containing complex (DICER, RPL7A, EIF6, MOV10 and subunits of the 60S ribosomal particle)	+	3	3	3	79.8	79.8	79.8	11.514	73.198	30	1.24182e-05	0	P05386
60S acidic ribosomal protein P0;60S acidic ribosomal protein P0-like	RPLP0;RPLP0P6	RLA0_HUMAN 60S acidic ribosomal protein P0 OS=Homo sapiens GN=RPLP0 PE=1 SV=1;RLA0L_HUMAN 60S acidic ribosomal protein P0-like OS=Homo sapiens GN=RPLP0P6 PE=5 SV=1	P05388;Q8NHW5	Cluster-2	28.3344	28.4803	28.6879	29.5706	29.7587	29.4902	30.0624	29.8969	29.887	29.5958	30.0387	28.3344	28.4803	28.6879	29.5706	29.7587	29.4902	30.0624	29.8969	29.887	29.5958	30.0387	biosynthetic process;catabolic process;cellular biosynthetic process;cellular catabolic process;cellular component biogenesis;cellular component biogenesis at cellular level;cellular component disassembly;cellular component disassembly at cellular level;cellular component organization;cellular component organization at cellular level;cellular component organization or biogenesis;cellular componen…	binding;nucleic acid binding;RNA binding;structural constituent of ribosome;structural molecule activity	adherens junction;anchoring junction;cell junction;cell part;cell-substrate adherens junction;cell-substrate junction;cytoplasm;cytoplasmic part;cytosol;cytosolic large ribosomal subunit;extracellular membrane-bounded organelle;extracellular organelle;extracellular region part;extracellular vesicular exosome;focal adhesion;intracellular membrane-bounded organelle;intracellular non-membrane-bounde…	3D-structure;Alternativesplicing;Completeproteome;Cytoplasm;Directproteinsequencing;Host-virusinteraction;Nucleus;Phosphoprotein;Referenceproteome;Ribonucleoprotein;Ribosomalprotein	60S ribosomal subunit, cytoplasmic;Nop56p-associated pre-rRNA complex;Ribosome, cytoplasmic	+	10	10	10	45.7	45.7	45.7	34.273	47.935	60	6.5547e-05	0.000171053	P05388;Q8NHW5
Tropomyosin alpha-3 chain	TPM3	TPM3_HUMAN Tropomyosin alpha-3 chain OS=Homo sapiens GN=TPM3 PE=1 SV=1	P06753	Cluster-2	27.2049	27.1253	27.1137	27.3086	27.9602	27.5407	28.6017	29.064	29.1377	29.0948	28.9786	27.2049	27.1253	27.1137	27.3086	27.9602	27.5407	28.6017	29.064	29.1377	29.0948	28.9786	actin cytoskeleton organization;actin filament-based movement;actin filament-based process;actin-mediated cell contraction;actin-myosin filament sliding;actomyosin structure organization;anatomical structure morphogenesis;biological regulation;cardiac muscle contraction;cardiac muscle tissue morphogenesis;cell projection organization;cellular component movement;cellular component organization;cel…	actin binding;binding;cytoskeletal protein binding;protein binding;structural constituent of cytoskeleton;structural constituent of muscle;structural molecule activity	actin filament bundle;actomyosin;bleb;cell part;cell projection;cell projection membrane;cell projection part;contractile fiber part;cytoplasmic part;cytoskeletal part;cytoskeleton;cytosol;extracellular membrane-bounded organelle;extracellular organelle;extracellular region part;extracellular vesicular exosome;filamentous actin;intracellular non-membrane-bounded organelle;intracellular organelle;…	Acetylation;Actin-binding;Alternativesplicing;Cardiomyopathy;Chromosomalrearrangement;Coiledcoil;Completeproteome;Cytoplasm;Cytoskeleton;Directproteinsequencing;Diseasemutation;Isopeptidebond;Muscleprotein;Nemalinemyopathy;Phosphoprotein;Polymorphism;Proto-oncogene;Referenceproteome;Ublconjugation		+	11	4	3	29.9	15.1	15.1	32.818	29.26	39	0.000266804	0.000175824	P06753;CON__Q3SX28;P09493;P07951
Tubulin beta chain	TUBB	TBB5_HUMAN Tubulin beta chain OS=Homo sapiens GN=TUBB PE=1 SV=2	P07437	Cluster-2	28.9022	28.3956	29.2335	29.7889	29.9048	29.3123	29.6734	30.4715	30.6434	30.4556	31.2512	28.9022	28.3956	29.2335	29.7889	29.9048	29.3123	29.6734	30.4715	30.6434	30.4556	31.2512	biological regulation;cell cycle;cell cycle process;cell division;cell killing;cellular component assembly;cellular component assembly at cellular level;cellular component movement;cellular component organization;cellular component organization at cellular level;cellular component organization or biogenesis;cellular component organization or biogenesis at cellular level;cellular macromolecular co…	binding;catalytic activity;enzyme binding;GTP binding;GTPase activity;guanyl nucleotide binding;guanyl ribonucleotide binding;hydrolase activity;hydrolase activity, acting on acid anhydrides;hydrolase activity, acting on acid anhydrides, in phosphorus-containing anhydrides;MHC class I protein binding;MHC protein binding;nucleoside-triphosphatase activity;nucleotide binding;protein binding;purine …	cell body;cell part;cytoplasmic part;cytoskeletal part;cytoskeleton;cytosol;extracellular membrane-bounded organelle;extracellular organelle;extracellular region part;extracellular vesicular exosome;intracellular membrane-bounded organelle;intracellular non-membrane-bounded organelle;intracellular organelle;intracellular organelle part;intracellular part;macromolecular complex;membrane-bounded or…	3D-structure;Acetylation;Completeproteome;Cytoplasm;Cytoskeleton;Directproteinsequencing;Diseasemutation;GTP-binding;Isopeptidebond;Methylation;Microtubule;Nucleotide-binding;Phosphoprotein;Referenceproteome;Ublconjugation	ASCOM complex;SNW1 complex	+	24	6	5	70.7	19.6	16.2	49.67	78.894	63	0.000360201	0.000217054	P07437
Profilin-1	PFN1	PROF1_HUMAN Profilin-1 OS=Homo sapiens GN=PFN1 PE=1 SV=2	P07737	Cluster-2	30.3241	30.225	30.6977	32.7782	31.6837	31.9752	31.8787	32.2711	32.0944	31.8851	32.8205	30.3241	30.225	30.6977	32.7782	31.6837	31.9752	31.8787	32.2711	32.0944	31.8851	32.8205	actin cytoskeleton organization;actin filament-based process;anatomical structure formation involved in morphogenesis;biological regulation;blood coagulation;cell activation;cellular component organization;cellular component organization at cellular level;cellular component organization or biogenesis;cellular component organization or biogenesis at cellular level;cellular process;cellular respons…	actin binding;actin monomer binding;adenyl nucleotide binding;adenyl-nucleotide exchange factor activity;ATPase regulator activity;binding;cytoskeletal protein binding;enzyme regulator activity;lipid binding;nucleoside-triphosphatase regulator activity;nucleotide binding;phosphatidylinositol binding;phosphatidylinositol-4,5-bisphosphate binding;phospholipid binding;proline-rich region binding;pro…	adherens junction;anchoring junction;blood microparticle;cell cortex;cell junction;cell part;cell projection;cell-substrate adherens junction;cell-substrate junction;cytoplasm;cytoplasmic part;cytoskeleton;cytosol;extracellular membrane-bounded organelle;extracellular organelle;extracellular region part;extracellular vesicular exosome;focal adhesion;intracellular membrane-bounded organelle;intrac…	3D-structure;Acetylation;Actin-binding;Amyotrophiclateralsclerosis;Completeproteome;Cytoplasm;Cytoskeleton;Directproteinsequencing;Diseasemutation;Isopeptidebond;Neurodegeneration;Phosphoprotein;Referenceproteome;Ublconjugation	Profilin 1 complex;RIAM-profilin complex;RIAM-Rap1-GTP-profilin complex	+	13	13	13	86.4	86.4	86.4	15.054	133.89	171	0.000663236	0.000351039	P07737;CON__P02584
Heat shock protein HSP 90-alpha	HSP90AA1	HS90A_HUMAN Heat shock protein HSP 90-alpha OS=Homo sapiens GN=HSP90AA1 PE=1 SV=5	P07900	Cluster-2	30.8004	30.1599	30.5853	32.3866	32.3478	32.4451	32.6541	32.4461	32.4252	32.0641	32.7914	30.8004	30.1599	30.5853	32.3866	32.3478	32.4451	32.6541	32.4461	32.4252	32.0641	32.7914	apoptosis;axon guidance;biological regulation;cardiac muscle cell apoptosis;cell cycle;cell cycle process;cell death;cell migration;cell motility;cell surface receptor linked signaling pathway;cellular component assembly;cellular component assembly at cellular level;cellular component movement;cellular component organization;cellular component organization at cellular level;cellular component org…	adenyl deoxyribonucleotide binding;adenyl nucleotide binding;adenyl ribonucleotide binding;antigen binding;ATP binding;ATPase activity;binding;catalytic activity;CTP binding;dATP binding;deoxyribonucleotide binding;enzyme binding;enzyme regulator activity;GTP binding;GTPase binding;guanyl nucleotide binding;guanyl ribonucleotide binding;hydrolase activity;hydrolase activity, acting on acid anhydr…	apical plasma membrane;basolateral plasma membrane;brush border membrane;cell body;cell part;cell projection;cell projection membrane;cell projection part;cell surface;cytoplasm;cytoplasmic membrane-bounded vesicle;cytoplasmic membrane-bounded vesicle lumen;cytoplasmic part;cytoplasmic vesicle;cytoplasmic vesicle part;cytosol;endocytic vesicle lumen;extracellular matrix;extracellular membrane-bou…	3D-structure;Acetylation;Alternativesplicing;ATP-binding;Cellmembrane;Chaperone;Coiledcoil;Completeproteome;Cytoplasm;Directproteinsequencing;Membrane;Nucleotide-binding;Phosphoprotein;Polymorphism;Referenceproteome;S-nitrosylation;Stressresponse;Ublconjugation	CDC37-HSP90AA1-HSP90AB1-MAP3K11 complex;eNOS-HSP90 complex, VEGF induced;eNOS-HSP90-AKT complex, VEGF induced;HSP90-CIP1-FKBPL complex;IKBKB-CDC37-KIAA1967-HSP90AB1-HSP90AA1 complex;Kinase maturation complex 1;Kinase maturation complex 2;TNF-alpha/NF-kappa B signaling complex 10;TNF-alpha/NF-kappa B signaling complex 6;TNF-alpha/NF-kappa B signaling complex 7;TNF-alpha/NF-kappa B signaling comple…	+	40	23	23	54.1	35.1	35.1	84.659	290.99	289	1.43636e-05	0.000166667	P07900;Q14568;Q58FG0;Q58FG1
ATP-dependent 6-phosphofructokinase, muscle type	PFKM	K6PF_HUMAN 6-phosphofructokinase, muscle type OS=Homo sapiens GN=PFKM PE=1 SV=2	P08237	Cluster-2	24.9061	24.6879	24.2428	24.6321	26.0317	25.9926	26.1915	26.3797	26.2742	26.3407	25.9481	NaN	NaN	NaN	NaN	26.0317	25.9926	26.1915	26.3797	26.2742	26.3407	NaN	alcohol catabolic process;alcohol metabolic process;anatomical structure homeostasis;biological regulation;carbohydrate catabolic process;carbohydrate homeostasis;carbohydrate metabolic process;carbohydrate phosphorylation;catabolic process;cellular carbohydrate catabolic process;cellular carbohydrate metabolic process;cellular component assembly;cellular component organization;cellular component…	6-phosphofructokinase activity;adenyl nucleotide binding;adenyl ribonucleotide binding;ATP binding;binding;carbohydrate binding;carbohydrate kinase activity;catalytic activity;cation binding;enzyme binding;fructose binding;identical protein binding;ion binding;kinase activity;kinase binding;metal ion binding;monosaccharide binding;nucleotide binding;phosphofructokinase activity;phosphotransferase…	6-phosphofructokinase complex;apical plasma membrane;cell part;cytoplasmic part;cytosol;cytosolic part;extracellular membrane-bounded organelle;extracellular organelle;extracellular region part;extracellular vesicular exosome;intracellular part;macromolecular complex;membrane part;membrane-bounded organelle;membrane-bounded vesicle;organelle;plasma membrane part;protein complex;vesicle	3D-structure;Acetylation;Allostericenzyme;Alternativesplicing;ATP-binding;Completeproteome;Cytoplasm;Diseasemutation;Glycogenstoragedisease;Glycolysis;Glycoprotein;Kinase;Magnesium;Metal-binding;Nucleotide-binding;Phosphoprotein;Referenceproteome;Transferase		+	5	3	3	7.2	4.9	4.9	85.182	8.492	15	0.00756766	0.00196897	P08237
Heat shock protein HSP 90-beta	HSP90AB1	HS90B_HUMAN Heat shock protein HSP 90-beta OS=Homo sapiens GN=HSP90AB1 PE=1 SV=4	P08238	Cluster-2	30.6572	30.4943	30.6036	32.5676	32.4873	32.5358	32.7822	32.4453	32.3702	32.1387	32.8946	30.6572	30.4943	30.6036	32.5676	32.4873	32.5358	32.7822	32.4453	32.3702	32.1387	32.8946	anatomical structure development;axon guidance;biological regulation;cellular macromolecule metabolic process;cellular metabolic process;cellular process;cellular protein metabolic process;cellular response to chemical stimulus;cellular response to cytokine stimulus;cellular response to heat;cellular response to interleukin-4;cellular response to organic substance;cellular response to stimulus;ce…	adenyl nucleotide binding;adenyl ribonucleotide binding;antigen binding;ATP binding;binding;double-stranded RNA binding;enzyme binding;enzyme regulator activity;kinase binding;MHC class II protein complex binding;MHC protein complex binding;nitric-oxide synthase regulator activity;nucleic acid binding;nucleotide binding;protein binding;protein domain specific binding;purine nucleotide binding;pur…	cell part;cytoplasm;cytoplasmic membrane-bounded vesicle;cytoplasmic part;cytoplasmic vesicle;cytosol;extracellular membrane-bounded organelle;extracellular organelle;extracellular region part;extracellular vesicular exosome;intracellular membrane-bounded organelle;intracellular organelle;intracellular organelle part;intracellular part;melanosome;membrane;membrane-bounded organelle;membrane-bound…	3D-structure;Acetylation;ATP-binding;Chaperone;Coiledcoil;Completeproteome;Cytoplasm;Directproteinsequencing;Glycoprotein;Nucleotide-binding;Phosphoprotein;Polymorphism;Referenceproteome;S-nitrosylation;Stressresponse;Ublconjugation	CDC37-HSP90AA1-HSP90AB1-MAP3K11 complex;HSP90-CDC37-LRRK2 complex;IKBKB-CDC37-KIAA1967-HSP90AB1-HSP90AA1 complex;Kinase maturation complex 1;Kinase maturation complex 2;LRRK2-CHIP-HSP90 complex;P2X7 receptor signalling complex;RNA-induced silencing complex, RISC;TNF-alpha/NF-kappa B signaling complex 10;TNF-alpha/NF-kappa B signaling complex 6;TNF-alpha/NF-kappa B signaling complex 7;TNF-alpha/NF…	+	47	47	24	60.1	60.1	35.4	83.263	323.31	266	3.19505e-06	0	P08238;Q58FF7
40S ribosomal protein SA	RPSA	RSSA_HUMAN 40S ribosomal protein SA OS=Homo sapiens GN=RPSA PE=1 SV=4	P08865	Cluster-2	27.1339	26.7686	27.2097	27.9282	28.1705	28.1768	28.4068	28.1968	28.2256	28.0117	29.1337	27.1339	26.7686	27.2097	27.9282	28.1705	28.1768	28.4068	28.1968	28.2256	28.0117	29.1337	biological adhesion;biosynthetic process;catabolic process;cell adhesion;cellular biosynthetic process;cellular catabolic process;cellular component assembly;cellular component assembly at cellular level;cellular component disassembly;cellular component disassembly at cellular level;cellular component organization;cellular component organization at cellular level;cellular component organization o…	binding;laminin receptor activity;receptor activity;ribonucleoprotein binding;ribosome binding;structural constituent of ribosome;structural molecule activity	90S preribosome;cell part;cytoplasm;cytoplasmic part;cytosol;cytosolic small ribosomal subunit;extracellular membrane-bounded organelle;extracellular organelle;extracellular region part;extracellular vesicular exosome;intracellular membrane-bounded organelle;intracellular organelle;intracellular organelle part;intracellular part;macromolecular complex;membrane;membrane-bounded organelle;membrane-…	3D-structure;Acetylation;Cellmembrane;Completeproteome;Cytoplasm;Directproteinsequencing;Membrane;Nucleus;Phosphoprotein;Polymorphism;Receptor;Referenceproteome;Repeat;Ribonucleoprotein;Ribosomalprotein	40S ribosomal subunit, cytoplasmic;Ribosome, cytoplasmic	+	5	5	5	21.7	21.7	21.7	32.854	59.896	29	0.00239192	0.00114188	P08865
Dihydrolipoyl dehydrogenase, mitochondrial	DLD	DLDH_HUMAN Dihydrolipoyl dehydrogenase, mitochondrial OS=Homo sapiens GN=DLD PE=1 SV=2	P09622	Cluster-2	27.3246	25.4927	24.7933	27.9705	28.1013	28.2777	28.7021	28.3135	28.7649	27.9817	28.8628	27.3246	NaN	NaN	27.9705	28.1013	28.2777	28.7021	28.3135	28.7649	27.9817	28.8628	acetyl-CoA catabolic process;acetyl-CoA metabolic process;amine catabolic process;amine metabolic process;anatomical structure morphogenesis;aspartate family amino acid catabolic process;aspartate family amino acid metabolic process;biological regulation;branched chain family amino acid catabolic process;branched chain family amino acid metabolic process;carboxylic acid catabolic process;carboxyl…	binding;catalytic activity;coenzyme binding;cofactor binding;dihydrolipoyl dehydrogenase activity;flavin adenine dinucleotide binding;oxidoreductase activity;oxidoreductase activity, acting on a sulfur group of donors;oxidoreductase activity, acting on a sulfur group of donors, NAD or NADP as acceptor;oxidoreductase activity, acting on NADH or NADPH	acrosomal matrix;cell part;cell projection;cilium;cytoplasmic part;cytoplasmic vesicle part;intracellular membrane-bounded organelle;intracellular organelle;intracellular organelle lumen;intracellular organelle part;intracellular part;membrane-bounded organelle;membrane-enclosed lumen;mitochondrial matrix;mitochondrial part;mitochondrion;nuclear part;nucleoplasm;organelle;organelle lumen;organell…	3D-structure;Acetylation;Alternativesplicing;Completeproteome;Diseasemutation;Disulfidebond;FAD;Flavoprotein;Mitochondrion;NAD;Oxidoreductase;Phosphoprotein;Polymorphism;Redox-activecenter;Referenceproteome;Transitpeptide	Pyruvate dehydrogenase complex	+	7	7	7	16.5	16.5	16.5	54.177	23.155	26	0.00305471	0.000934783	P09622
Leukotriene A-4 hydrolase	LTA4H	LKHA4_HUMAN Leukotriene A-4 hydrolase OS=Homo sapiens GN=LTA4H PE=1 SV=2	P09960	Cluster-2	26.6626	27.0408	27.3761	27.0523	27.5818	27.6386	27.8869	28.437	28.3445	28.4888	29.5214	26.6626	27.0408	27.3761	27.0523	27.5818	27.6386	27.8869	28.437	28.3445	28.4888	29.5214	alkene biosynthetic process;arachidonic acid metabolic process;biosynthetic process;carboxylic acid biosynthetic process;carboxylic acid metabolic process;catabolic process;cellular alkene metabolic process;cellular biosynthetic process;cellular catabolic process;cellular ketone metabolic process;cellular lipid metabolic process;cellular metabolic process;cellular process;defense response;fatty a…	aminopeptidase activity;binding;catalytic activity;cation binding;epoxide hydrolase activity;ether hydrolase activity;exopeptidase activity;hydrolase activity;hydrolase activity, acting on ether bonds;ion binding;leukotriene-A4 hydrolase activity;metal ion binding;metallopeptidase activity;peptidase activity;peptidase activity, acting on L-amino acid peptides;transition metal ion binding;zinc ion…	cell part;cytoplasm;cytoplasmic part;cytosol;extracellular membrane-bounded organelle;extracellular organelle;extracellular region part;extracellular vesicular exosome;intracellular organelle part;intracellular part;membrane-bounded organelle;membrane-bounded vesicle;nuclear part;nucleoplasm;organelle;organelle part;vesicle	3D-structure;Acetylation;Alternativesplicing;Completeproteome;Cytoplasm;Directproteinsequencing;Hydrolase;Leukotrienebiosynthesis;Metal-binding;Metalloprotease;Phosphoprotein;Polymorphism;Protease;Referenceproteome;Zinc		+	13	13	13	29.3	29.3	29.3	69.284	34.951	54	0.00258766	0.00102977	P09960
Fructose-bisphosphate aldolase C	ALDOC	ALDOC_HUMAN Fructose-bisphosphate aldolase C OS=Homo sapiens GN=ALDOC PE=1 SV=2	P09972	Cluster-2	24.6967	24.4622	24.5711	24.5921	23.6122	27.5474	27.7913	28.0638	27.9395	28.101	28.6458	NaN	NaN	NaN	NaN	NaN	27.5474	27.7913	28.0638	27.9395	28.101	28.6458	aging;alcohol biosynthetic process;alcohol metabolic process;anatomical structure morphogenesis;apoptosis;biosynthetic process;carbohydrate biosynthetic process;carbohydrate metabolic process;cell death;cell differentiation;cellular biosynthetic process;cellular carbohydrate biosynthetic process;cellular carbohydrate metabolic process;cellular component assembly;cellular component organization;ce…	aldehyde-lyase activity;binding;carbon-carbon lyase activity;catalytic activity;cytoskeletal protein binding;fructose-bisphosphate aldolase activity;lyase activity;protein binding	axon;cell part;cell projection;cytoplasmic part;cytoskeleton;cytosol;extracellular membrane-bounded organelle;extracellular organelle;extracellular region part;extracellular vesicular exosome;intracellular membrane-bounded organelle;intracellular non-membrane-bounded organelle;intracellular organelle;intracellular part;membrane-bounded organelle;membrane-bounded vesicle;mitochondrion;neuron proje…	3D-structure;Acetylation;Completeproteome;Glycolysis;Lyase;Phosphoprotein;Referenceproteome;Schiffbase		+	3	2	2	14.8	7.1	7.1	39.455	41.094	21	0.0173434	0.0028152	P09972
Histone H1.4	HIST1H1E	H14_HUMAN Histone H1.4 OS=Homo sapiens GN=HIST1H1E PE=1 SV=2	P10412	Cluster-2	25.7276	22.839	24.7913	27.3148	27.6026	28.4202	28.3621	28.6118	29.2409	28.0691	28.7063	NaN	22.839	NaN	27.3148	27.6026	28.4202	28.3621	28.6118	29.2409	28.0691	28.7063	cellular component assembly;cellular component assembly at cellular level;cellular component organization;cellular component organization at cellular level;cellular component organization or biogenesis;cellular component organization or biogenesis at cellular level;cellular macromolecular complex assembly;cellular macromolecular complex subunit organization;cellular process;chromatin assembly;chr…	binding;chromatin binding;chromatin DNA binding;DNA binding;nucleic acid binding;structure-specific DNA binding	cell part;chromatin;chromosomal part;extracellular membrane-bounded organelle;extracellular organelle;extracellular region part;extracellular vesicular exosome;heterochromatin;intracellular membrane-bounded organelle;intracellular organelle;intracellular organelle part;intracellular part;macromolecular complex;membrane-bounded organelle;membrane-bounded vesicle;nuclear chromatin;nuclear chromosom…	3D-structure;Acetylation;Chromosome;Citrullination;Completeproteome;Directproteinsequencing;DNA-binding;Methylation;Nucleus;Phosphoprotein;Polymorphism;Referenceproteome		+	15	5	5	48.9	22.8	22.8	21.865	12.585	40	0.000531808	0.000180791	P10412
Thioredoxin	TXN	THIO_HUMAN Thioredoxin OS=Homo sapiens GN=TXN PE=1 SV=3	P10599	Cluster-2	25.3217	25.393	24.6603	24.8281	24.1022	26.0053	25.6848	28.1989	28.0218	27.9404	28.1471	NaN	NaN	NaN	NaN	NaN	NaN	NaN	28.1989	28.0218	27.9404	28.1471	activation of protein kinase activity;activation of protein kinase B activity;biological regulation;biosynthetic process;cell communication;cell proliferation;cell redox homeostasis;cell-cell signaling;cellular biosynthetic process;cellular component movement;cellular homeostasis;cellular macromolecule metabolic process;cellular metabolic process;cellular nitrogen compound metabolic process;cellu…	catalytic activity;disulfide oxidoreductase activity;oxidoreductase activity;oxidoreductase activity, acting on a sulfur group of donors;oxidoreductase activity, acting on a sulfur group of donors, disulfide as acceptor;peptide disulfide oxidoreductase activity;protein disulfide oxidoreductase activity	cell part;cytoplasm;cytoplasmic part;cytosol;extracellular membrane-bounded organelle;extracellular organelle;extracellular region part;extracellular vesicular exosome;intracellular membrane-bounded organelle;intracellular organelle;intracellular organelle part;intracellular part;membrane-bounded organelle;membrane-bounded vesicle;mitochondrion;nuclear part;nucleoplasm;nucleus;organelle;organelle…	3D-structure;Acetylation;Activator;Alternativesplicing;Completeproteome;Cytoplasm;Directproteinsequencing;Disulfidebond;Electrontransport;Nucleus;Redox-activecenter;Referenceproteome;Secreted;S-nitrosylation;Transcription;Transcriptionregulation;Transport;Ublconjugation		+	2	2	2	17.1	17.1	17.1	11.737	1.8429	8	0.000124022	0.000153191	P10599
60 kDa heat shock protein, mitochondrial	HSPD1	CH60_HUMAN 60 kDa heat shock protein, mitochondrial OS=Homo sapiens GN=HSPD1 PE=1 SV=2	P10809	Cluster-2	28.0122	29.0168	28.2207	28.801	28.675	29.1286	30.2515	30.2647	30.2108	29.7947	30.8924	28.0122	29.0168	28.2207	28.801	28.675	29.1286	30.2515	30.2647	30.2108	29.7947	30.8924	activation of caspase activity;activation of immune response;activation of innate immune response;adaptive immune response;adaptive immune response based on somatic recombination of immune receptors built from immunoglobulin superfamily domains;B cell activation;B cell activation involved in immune response;B cell cytokine production;B cell mediated immunity;B cell proliferation;biological regula…	adenyl nucleotide binding;adenyl ribonucleotide binding;ATP binding;ATPase activity;binding;catalytic activity;chaperone binding;DNA binding;DNA replication origin binding;double-stranded RNA binding;enzyme binding;hydrolase activity;hydrolase activity, acting on acid anhydrides;hydrolase activity, acting on acid anhydrides, in phosphorus-containing anhydrides;lipopolysaccharide binding;nucleic a…	cell part;cell surface;coated pit;coated vesicle;cytoplasm;cytoplasmic membrane-bounded vesicle;cytoplasmic part;cytoplasmic vesicle;cytosol;early endosome;endosome;extracellular membrane-bounded organelle;extracellular organelle;extracellular region part;extracellular space;extracellular vesicular exosome;intracellular membrane-bounded organelle;intracellular organelle;intracellular organelle lu…	Acetylation;Alternativesplicing;ATP-binding;Chaperone;Completeproteome;Directproteinsequencing;Diseasemutation;Hereditaryspasticparaplegia;Host-virusinteraction;Leukodystrophy;Mitochondrion;Neurodegeneration;Nucleotide-binding;Phosphoprotein;Referenceproteome;Transitpeptide	17S U2 snRNP;Frataxin complex	+	13	13	13	33	33	33	61.054	95.504	72	0.00861942	0.00196914	P10809
Pyruvate carboxylase, mitochondrial	PC	PYC_HUMAN Pyruvate carboxylase, mitochondrial OS=Homo sapiens GN=PC PE=1 SV=2	P11498	Cluster-2	35.2265	35.1739	34.5888	36.3878	36.8058	36.5347	37.6125	37.6367	37.7348	37.7157	38.7443	35.2265	35.1739	34.5888	36.3878	36.8058	36.5347	37.6125	37.6367	37.7348	37.7157	38.7443	alcohol biosynthetic process;alcohol metabolic process;biological regulation;biosynthetic process;biotin metabolic process;carbohydrate biosynthetic process;carbohydrate metabolic process;carboxylic acid metabolic process;cellular amide metabolic process;cellular biosynthetic process;cellular carbohydrate biosynthetic process;cellular carbohydrate metabolic process;cellular ketone metabolic proce…	adenyl nucleotide binding;adenyl ribonucleotide binding;ATP binding;binding;biotin binding;biotin carboxylase activity;carboxylic acid binding;catalytic activity;cation binding;DNA binding;ion binding;ligase activity;ligase activity, forming carbon-carbon bonds;ligase activity, forming carbon-nitrogen bonds;metal ion binding;monocarboxylic acid binding;nucleic acid binding;nucleotide binding;puri…	cell part;cytoplasm;cytoplasmic part;cytosol;intracellular membrane-bounded organelle;intracellular organelle;intracellular organelle lumen;intracellular organelle part;intracellular part;membrane;membrane-bounded organelle;membrane-enclosed lumen;mitochondrial inner membrane;mitochondrial matrix;mitochondrial membrane;mitochondrial part;mitochondrion;organelle;organelle inner membrane;organelle …	3D-structure;Acetylation;Alternativesplicing;ATP-binding;Biotin;Completeproteome;Diseasemutation;Gluconeogenesis;Ligase;Lipidbiosynthesis;Lipidmetabolism;Manganese;Metal-binding;Mitochondrion;Multifunctionalenzyme;Nucleotide-binding;Polymorphism;Pyruvate;Referenceproteome;Transitpeptide		+	85	85	84	78.9	78.9	78.4	129.63	323.31	3390	0.000179821	0.000141844	P11498
Proliferating cell nuclear antigen	PCNA	PCNA_HUMAN Proliferating cell nuclear antigen OS=Homo sapiens GN=PCNA PE=1 SV=1	P12004	Cluster-2	26.8373	25.6967	26.9857	26.5325	27.8931	27.5313	28.2907	29.2075	29.1874	29.0562	29.6589	26.8373	NaN	26.9857	26.5325	27.8931	27.5313	28.2907	29.2075	29.1874	29.0562	29.6589	anatomical structure development;anatomical structure homeostasis;base-excision repair;biological regulation;biosynthetic process;cell cycle;cell cycle process;cell differentiation;cell proliferation;cellular biosynthetic process;cellular component organization;cellular component organization at cellular level;cellular component organization or biogenesis;cellular component organization or biogen…	binding;catalytic activity;chromatin binding;damaged DNA binding;dinucleotide insertion or deletion binding;DNA binding;DNA insertion or deletion binding;DNA N-glycosylase activity;DNA polymerase binding;DNA polymerase processivity factor activity;double-stranded DNA binding;enzyme binding;enzyme regulator activity;histone acetyltransferase binding;hydrolase activity;hydrolase activity, acting on…	cell part;centrosome;chromosomal part;cytoplasm;cytoplasmic part;cytoskeletal part;DNA replication factor C complex;extracellular membrane-bounded organelle;extracellular organelle;extracellular region part;extracellular vesicular exosome;intracellular membrane-bounded organelle;intracellular non-membrane-bounded organelle;intracellular organelle;intracellular organelle part;intracellular part;ma…	3D-structure;Acetylation;Completeproteome;Deafness;Directproteinsequencing;Diseasemutation;DNA-binding;DNAdamage;DNArepair;DNAreplication;Dwarfism;Isopeptidebond;Methylation;Neurodegeneration;Nucleus;Phosphoprotein;Referenceproteome;Ublconjugation	CDC2-PCNA-CCNB1-GADD45A complex;CDC2-PCNA-CCNB1-GADD45B complex;CDC2-PCNA-CCNB1-GADD45G complex;Cell cycle kinase complex CDC2;Cell cycle kinase complex CDK2;Cell cycle kinase complex CDK4;Cell cycle kinase complex CDK5;DNA synthesome complex (13 subunits);DNA synthesome complex (15 subunits);DNA synthesome complex (17 subunits);DNA synthesome core complex;DNMT1-G9a-PCNA complex;EXO1-MLH1-PCNA co…	+	6	6	6	31.8	31.8	31.8	28.768	66.563	29	0.00089762	0.000327869	P12004
Inosine-5-monophosphate dehydrogenase 2	IMPDH2	IMDH2_HUMAN Inosine-5-monophosphate dehydrogenase 2 OS=Homo sapiens GN=IMPDH2 PE=1 SV=2	P12268	Cluster-2	25.0028	27.5296	25.0331	27.363	27.743	27.5988	27.8054	27.573	27.4716	27.5156	27.7053	NaN	27.5296	NaN	27.363	27.743	27.5988	27.8054	27.573	27.4716	27.5156	27.7053	anatomical structure development;biosynthetic process;cell activation;cell proliferation;cellular aromatic compound metabolic process;cellular biosynthetic process;cellular component assembly;cellular component organization;cellular component organization or biogenesis;cellular metabolic process;cellular nitrogen compound biosynthetic process;cellular nitrogen compound metabolic process;cellular …	binding;catalytic activity;cation binding;DNA binding;IMP dehydrogenase activity;ion binding;metal ion binding;nucleic acid binding;nucleotide binding;oxidoreductase activity;oxidoreductase activity, acting on CH-OH group of donors;oxidoreductase activity, acting on the CH-OH group of donors, NAD or NADP as acceptor;RNA binding	cell junction;cell part;cytoplasm;cytoplasmic part;cytosol;extracellular membrane-bounded organelle;extracellular organelle;extracellular region part;extracellular vesicular exosome;intracellular membrane-bounded organelle;intracellular organelle;intracellular organelle part;intracellular part;membrane;membrane-bounded organelle;membrane-bounded vesicle;microbody;microbody membrane;microbody part…	3D-structure;Acetylation;Alternativesplicing;CBSdomain;Completeproteome;Cytoplasm;Directproteinsequencing;Diseasemutation;DNA-binding;GMPbiosynthesis;Lebercongenitalamaurosis;Metal-binding;NAD;Nucleus;Oxidoreductase;Phosphoprotein;Polymorphism;Potassium;Purinebiosynthesis;Referenceproteome;Repeat;Retinitispigmentosa;RNA-binding		+	7	7	7	17.9	17.9	17.9	55.804	15.046	18	0.0247019	0.00557075	P12268;P20839
Nucleoprotein TPR	TPR	TPR_HUMAN Nucleoprotein TPR OS=Homo sapiens GN=TPR PE=1 SV=3	P12270	Cluster-2	30.7287	30.7112	30.8006	30.5838	31.398	31.5667	31.0507	31.8343	32.21	31.7053	31.5555	30.7287	30.7112	30.8006	30.5838	31.398	31.5667	31.0507	31.8343	32.21	31.7053	31.5555	biological regulation;biosynthetic process;carbohydrate metabolic process;carbohydrate transport;cell cycle;cell cycle checkpoint;cell cycle phase;cell cycle process;cell division;cell surface receptor linked signaling pathway;cellular biosynthetic process;cellular component disassembly;cellular component disassembly at cellular level;cellular component organization;cellular component organizatio…	binding;chromatin binding;cytoskeletal protein binding;dynein complex binding;enzyme binding;heat shock protein binding;identical protein binding;kinase binding;mitogen-activated protein kinase binding;mRNA binding;nucleic acid binding;nucleocytoplasmic transporter activity;protein binding;protein complex binding;protein dimerization activity;protein homodimerization activity;protein kinase bindi…	cell part;chromosomal part;cytoplasm;cytoplasmic dynein complex;cytoplasmic part;cytoskeletal part;dynein complex;envelope;extrinsic to membrane;inclusion body;intracellular membrane-bounded organelle;intracellular non-membrane-bounded organelle;intracellular organelle;intracellular organelle part;intracellular part;kinetochore;macromolecular complex;membrane;membrane part;membrane-bounded organe…	Acetylation;Alternativesplicing;Cellcycle;Celldivision;Centromere;Chromosomalrearrangement;Chromosome;Coiledcoil;Completeproteome;Cytoplasm;Cytoskeleton;Directproteinsequencing;Kinetochore;Membrane;Mitosis;mRNAtransport;Nuclearporecomplex;Nucleus;Phosphoprotein;Polymorphism;Proteintransport;Proto-oncogene;Referenceproteome;Translocation;Transport	Nuclear pore complex	+	60	60	60	29.5	29.5	29.5	267.29	323.31	218	0.00579085	0.00224725	P12270
Creatine kinase B-type	CKB	KCRB_HUMAN Creatine kinase B-type OS=Homo sapiens GN=CKB PE=1 SV=1	P12277	Cluster-2	31.4282	30.9352	31.5786	32.754	32.5904	32.4544	32.7606	32.6633	32.7474	32.4104	33.2178	31.4282	30.9352	31.5786	32.754	32.5904	32.4544	32.7606	32.6633	32.7474	32.4104	33.2178	amine biosynthetic process;amine metabolic process;anatomical structure development;anion homeostasis;biological regulation;biosynthetic process;carboxylic acid biosynthetic process;carboxylic acid metabolic process;cellular amine metabolic process;cellular amino acid biosynthetic process;cellular amino acid metabolic process;cellular anion homeostasis;cellular biosynthetic process;cellular chemi…	adenyl nucleotide binding;adenyl ribonucleotide binding;ATP binding;binding;catalytic activity;creatine kinase activity;enzyme binding;kinase activity;nucleotide binding;phosphotransferase activity, nitrogenous group as acceptor;protein binding;purine nucleotide binding;purine ribonucleoside triphosphate binding;purine ribonucleotide binding;ribonucleotide binding;transferase activity;transferase…	cell part;cytoplasmic part;cytosol;extracellular membrane-bounded organelle;extracellular organelle;extracellular region part;extracellular vesicular exosome;intracellular membrane-bounded organelle;intracellular organelle;intracellular part;membrane-bounded organelle;membrane-bounded vesicle;mitochondrion;organelle;vesicle	3D-structure;ATP-binding;Completeproteome;Cytoplasm;Directproteinsequencing;Kinase;Nitration;Nucleotide-binding;Phosphoprotein;Polymorphism;Referenceproteome;Transferase	Emerin complex 52	+	22	22	22	69.6	69.6	69.6	42.644	323.31	398	0.000288722	0.000222785	P12277;P06732
Xaa-Pro dipeptidase	PEPD	PEPD_HUMAN Xaa-Pro dipeptidase OS=Homo sapiens GN=PEPD PE=1 SV=3	P12955	Cluster-2	24.2379	25.6226	24.372	25.1543	25.9436	25.2949	26.2271	26.3965	25.5117	26.3809	26.5546	NaN	NaN	NaN	NaN	25.9436	NaN	26.2271	26.3965	NaN	26.3809	26.5546	amine metabolic process;carboxylic acid metabolic process;cellular amine metabolic process;cellular amino acid metabolic process;cellular ketone metabolic process;cellular metabolic process;cellular nitrogen compound metabolic process;cellular process;collagen catabolic process;collagen metabolic process;macromolecule metabolic process;metabolic process;multicellular organismal catabolic process;…	aminopeptidase activity;binding;carboxypeptidase activity;catalytic activity;cation binding;dipeptidase activity;exopeptidase activity;hydrolase activity;ion binding;manganese ion binding;metal ion binding;metallocarboxypeptidase activity;metalloexopeptidase activity;metallopeptidase activity;peptidase activity;peptidase activity, acting on L-amino acid peptides;transition metal ion binding	extracellular membrane-bounded organelle;extracellular organelle;extracellular region part;extracellular vesicular exosome;membrane-bounded organelle;membrane-bounded vesicle;organelle;vesicle	3D-structure;Acetylation;Alternativesplicing;Collagendegradation;Completeproteome;Dipeptidase;Directproteinsequencing;Diseasemutation;Hydrolase;Manganese;Metal-binding;Metalloprotease;Phosphoprotein;Polymorphism;Protease;Referenceproteome		+	4	4	4	12	12	12	54.548	23.083	8	0.0297162	0.00743813	P12955
Macrophage migration inhibitory factor	MIF	MIF_HUMAN Macrophage migration inhibitory factor OS=Homo sapiens GN=MIF PE=1 SV=4	P14174	Cluster-2	24.8453	26.1276	24.919	25.1899	23.8352	27.2684	27.659	28.6269	28.7997	28.4888	29.5373	NaN	26.1276	NaN	NaN	NaN	27.2684	27.659	28.6269	28.7997	28.4888	29.5373	aging;biological regulation;biosynthetic process;carboxylic acid biosynthetic process;carboxylic acid metabolic process;cell aging;cell proliferation;cell surface receptor linked signaling pathway;cellular biosynthetic process;cellular component assembly;cellular component organization;cellular component organization or biogenesis;cellular ketone metabolic process;cellular lipid metabolic process…	binding;catalytic activity;chemoattractant activity;cytokine activity;cytokine receptor binding;dopachrome isomerase activity;intramolecular oxidoreductase activity;intramolecular oxidoreductase activity, interconverting keto- and enol-groups;intramolecular oxidoreductase activity, transposing C=C bonds;isomerase activity;phenylpyruvate tautomerase activity;protein binding;receptor binding	cell part;cell surface;cytoplasm;extracellular membrane-bounded organelle;extracellular organelle;extracellular region;extracellular region part;extracellular space;extracellular vesicular exosome;intracellular organelle part;intracellular part;membrane-bounded organelle;membrane-bounded vesicle;nuclear part;nucleoplasm;organelle;organelle part;vesicle	3D-structure;Acetylation;Completeproteome;Cytokine;Cytoplasm;Directproteinsequencing;Immunity;Inflammatoryresponse;Innateimmunity;Isomerase;Referenceproteome;Secreted		+	2	2	2	17.4	17.4	17.4	12.476	7.1569	14	0.00824829	0.00143338	P14174
Endoplasmin	HSP90B1	ENPL_HUMAN Endoplasmin OS=Homo sapiens GN=HSP90B1 PE=1 SV=1	P14625	Cluster-2	27.0787	24.9805	26.9859	26.2229	27.4362	27.5833	28.069	28.5304	28.6309	28.7227	29.2506	27.0787	NaN	26.9859	NaN	27.4362	27.5833	28.069	28.5304	28.6309	28.7227	29.2506	actin cytoskeleton organization;actin filament organization;actin filament-based process;actin rod assembly;activation of immune response;activation of innate immune response;biological regulation;catabolic process;cellular catabolic process;cellular component assembly;cellular component assembly at cellular level;cellular component organization;cellular component organization at cellular level;c…	adenyl nucleotide binding;adenyl ribonucleotide binding;ATP binding;binding;calcium ion binding;cation binding;enzyme binding;ion binding;lipoprotein particle receptor binding;low-density lipoprotein particle receptor binding;metal ion binding;nucleic acid binding;nucleotide binding;phosphatase binding;protein binding;protein phosphatase binding;purine nucleotide binding;purine ribonucleoside tri…	adherens junction;anchoring junction;cell junction;cell part;cell-substrate adherens junction;cell-substrate junction;cytoplasmic membrane-bounded vesicle;cytoplasmic membrane-bounded vesicle lumen;cytoplasmic part;cytoplasmic vesicle;cytoplasmic vesicle part;cytosol;endocytic vesicle lumen;endoplasmic reticulum;endoplasmic reticulum lumen;endoplasmic reticulum membrane;endoplasmic reticulum part…	3D-structure;Acetylation;ATP-binding;Calcium;Chaperone;Completeproteome;Directproteinsequencing;Disulfidebond;Endoplasmicreticulum;Glycoprotein;Nucleotide-binding;Phosphoprotein;Referenceproteome;Signal;Stressresponse		+	12	10	10	13.8	12.1	12.1	92.468	20.26	38	0.0103688	0.00198883	P14625;Q58FF3
Junction plakoglobin	JUP	PLAK_HUMAN Junction plakoglobin OS=Homo sapiens GN=JUP PE=1 SV=3	P14923	Cluster-2	29.7879	29.7469	29.6693	29.6411	29.2184	28.7288	29.3892	30.8923	29.5758	30.3158	30.9352	29.7879	29.7469	29.6693	29.6411	29.2184	28.7288	29.3892	30.8923	29.5758	30.3158	30.9352	adherens junction assembly;adherens junction organization;anatomical structure development;biological adhesion;biological regulation;cell adhesion;cell junction assembly;cell junction organization;cell migration;cell motility;cell surface receptor linked signaling pathway;cell-cell adhesion;cell-cell junction assembly;cell-cell junction organization;cellular component assembly;cellular component …	alpha-catenin binding;binding;cadherin binding;cell adhesion molecule binding;enzyme binding;identical protein binding;molecular transducer activity;phosphatase binding;protein binding;protein binding transcription factor activity;protein dimerization activity;protein homodimerization activity;protein phosphatase binding;signal transducer activity;structural constituent of cell wall;structural mo…	actin cytoskeleton;adherens junction;anchoring junction;apicolateral plasma membrane;catenin complex;catenin-TCF7L2 complex;cell junction;cell part;cell-cell adherens junction;cell-cell contact zone;cell-cell junction;cell-substrate adherens junction;cell-substrate junction;contractile fiber part;cytoplasm;cytoplasmic part;cytoskeletal part;cytoskeleton;cytosol;cytosolic part;desmosome;extracellu…	3D-structure;Acetylation;Cardiomyopathy;Celladhesion;Celljunction;Completeproteome;Cytoplasm;Cytoskeleton;Directproteinsequencing;Diseasemutation;Glycoprotein;Membrane;Palmoplantarkeratoderma;Phosphoprotein;Polymorphism;Referenceproteome;Repeat	Polycystin-1 multiprotein complex (ACTN1, CDH1, SRC, JUP, VCL, CTNNB1, PXN, BCAR1, PKD1, PTK2, TLN1)	+	24	24	21	43	43	38.3	81.744	125.38	109	0.0187339	0.00559812	P14923
Nucleoside diphosphate kinase A	NME1	NDKA_HUMAN Nucleoside diphosphate kinase A OS=Homo sapiens GN=NME1 PE=1 SV=1	P15531	Cluster-2	28.7938	28.2598	28.7979	28.798	29.3634	29.4768	30.0413	30.8359	31.1341	30.855	31.533	28.7938	28.2598	28.7979	28.798	29.3634	29.4768	30.0413	30.8359	31.1341	30.855	31.533	anatomical structure development;biological regulation;biosynthetic process;carbohydrate homeostasis;cellular biosynthetic process;cellular chemical homeostasis;cellular component organization;cellular component organization or biogenesis;cellular glucose homeostasis;cellular homeostasis;cellular macromolecule metabolic process;cellular membrane organization;cellular metabolic process;cellular ni…	adenyl nucleotide binding;adenyl ribonucleotide binding;ATP binding;binding;catalytic activity;cation binding;deoxyribonuclease activity;DNA binding;GTP binding;guanyl nucleotide binding;guanyl ribonucleotide binding;hydrolase activity;hydrolase activity, acting on ester bonds;identical protein binding;ion binding;kinase activity;magnesium ion binding;metal ion binding;nuclease activity;nucleic a…	cell part;cell projection membrane;cell projection part;centrosome;cytoplasm;cytoplasmic part;cytoskeletal part;cytosol;extracellular membrane-bounded organelle;extracellular organelle;extracellular region part;extracellular vesicular exosome;intermediate filament;intracellular membrane-bounded organelle;intracellular non-membrane-bounded organelle;intracellular organelle;intracellular organelle …	3D-structure;Acetylation;Alternativesplicing;ATP-binding;Completeproteome;Cytoplasm;Differentiation;Directproteinsequencing;Endocytosis;Isopeptidebond;Kinase;Magnesium;Metal-binding;Neurogenesis;Nucleotide-binding;Nucleotidemetabolism;Nucleus;Polymorphism;Referenceproteome;Transferase;Ublconjugation	NDPKA-AMPKalpha1 complex;Prune/Nm23-H1 complex	+	10	5	5	70.4	39.5	39.5	17.149	35.493	54	0.000105595	0.000142857	P15531
40S ribosomal protein S2	RPS2	RS2_HUMAN 40S ribosomal protein S2 OS=Homo sapiens GN=RPS2 PE=1 SV=2	P15880	Cluster-2	29.4152	29.7173	29.4844	30.7341	30.312	30.3961	30.8194	31.1223	31.0303	30.8968	30.5841	29.4152	29.7173	29.4844	30.7341	30.312	30.3961	30.8194	31.1223	31.0303	30.8968	30.5841	biological regulation;biosynthetic process;catabolic process;cellular biosynthetic process;cellular catabolic process;cellular component disassembly;cellular component disassembly at cellular level;cellular component organization;cellular component organization at cellular level;cellular component organization or biogenesis;cellular component organization or biogenesis at cellular level;cellular …	binding;enzyme binding;fibroblast growth factor binding;growth factor binding;mRNA binding;nucleic acid binding;protein binding;RNA binding;structural constituent of ribosome;structural molecule activity	adherens junction;anchoring junction;cell junction;cell part;cell-substrate adherens junction;cell-substrate junction;cytoplasm;cytoplasmic part;cytosol;cytosolic small ribosomal subunit;extracellular membrane-bounded organelle;extracellular organelle;extracellular region part;extracellular vesicular exosome;focal adhesion;intracellular membrane-bounded organelle;intracellular organelle;intracell…	3D-structure;Acetylation;Citrullination;Completeproteome;Directproteinsequencing;Methylation;Phosphoprotein;Referenceproteome;Repeat;Ribonucleoprotein;Ribosomalprotein	40S ribosomal subunit, cytoplasmic;Nop56p-associated pre-rRNA complex;Ribosome, cytoplasmic	+	12	12	12	47.8	47.8	47.8	31.324	35.715	76	0.000129301	0.000179272	P15880
[truncated: 1,051 more rows]
