# Supplementary material for: N-Terminal Acetyltransferase Naa40p Whereabouts Put into N-Terminal Proteoform Perspective
Source: Int J Mol Sci. 2021 Apr 1;22(7):3690. doi: 10.3390/ijms22073690 (PMC8037211; doi:10.3390/ijms22073690)
Supplement: Supplementary file 1 [file ijms-22-03690-s001.zip › Table_S2.xlsx]

## Sheet: Table_S2
	Setup	Gene annotation (category)	Gene annotation (name)	Size	1D enrichment score	P value	Benj. Hoch. FDR
	hNaa40L	GOMF name	DNA-dependent ATPase activity	15	0.572379	3.15695e-05	0.00251585
		GOMF name	RNA helicase activity	15	0.50846	0.00018972	0.0109194
		GOMF name	ATP-dependent RNA helicase activity	15	0.50846	0.00018972	0.0122844
		GOMF name	RNA-dependent ATPase activity	15	0.50846	0.00018972	0.0115617
		GOMF name	ATP-dependent helicase activity	21	0.500104	1.87353e-05	0.00176452
		GOMF name	purine NTP-dependent helicase activity	21	0.500104	1.87353e-05	0.00161748
		Keywords	Ribosome biogenesis	16	0.497964	0.000163557	0.0157424
		GOMF name	ribonucleoprotein binding	16	0.471906	0.000331051	0.0149117
		GOBP name	ncRNA metabolic process	49	0.442682	2.02809e-08	9.04732e-05
		GOMF name	ATPase activity, coupled	38	0.39863	5.95721e-06	0.000617167
		GOMF name	guanyl nucleotide binding	28	0.37003	0.000225155	0.011663
		GOMF name	guanyl ribonucleotide binding	28	0.37003	0.000225155	0.0106028
		GOMF name	GTP binding	28	0.37003	0.000225155	0.0111077
		GOCC name	nucleolus	147	0.314372	9.61146e-11	6.56463e-08
		GOMF name	ATPase activity	57	0.286085	6.99877e-05	0.00483382
		Keywords	Nucleotide-binding	165	0.283875	8.62483e-10	3.32056e-07
		GOMF name	purine ribonucleoside triphosphate binding	171	0.266868	4.7171e-09	4.88692e-06
		GOMF name	purine ribonucleotide binding	173	0.259268	1.05758e-08	3.65218e-06
		GOMF name	ribonucleotide binding	173	0.259268	1.05758e-08	5.47828e-06
		GOMF name	purine nucleotide binding	175	0.257188	1.1884e-08	3.07795e-06
		Keywords	ATP-binding	141	0.255836	1.75113e-07	3.37093e-05
		GOMF name	ATP binding	148	0.24261	4.16478e-07	7.19118e-05
		GOMF name	adenyl ribonucleotide binding	150	0.234155	8.68996e-07	0.000128611
		GOMF name	adenyl nucleotide binding	151	0.233018	9.15162e-07	0.000118513
		GOMF name	nucleoside-triphosphatase activity	91	0.213701	0.00021238	0.0115803
		GOMF name	catalytic activity	299	0.201529	8.40462e-08	1.74144e-05
		GOMF name	pyrophosphatase activity	96	0.201174	0.000340078	0.0135508
		GOMF name	hydrolase activity, acting on acid anhydrides, in phosphorus-containing anhydrides	96	0.201174	0.000340078	0.01468
		GOMF name	hydrolase activity, acting on acid anhydrides	96	0.201174	0.000340078	0.0140928
		GOMF name	nucleotide binding	238	0.19151	1.71978e-06	0.000197966
		GOMF name	nucleic acid binding	287	0.148604	6.81391e-05	0.00504229
	hNaa40S	GOBP name	fatty acid biosynthetic process	7	0.801536	8.67242e-05	0.00483596
		Keywords	Redox-activecenter	8	0.796959	3.31719e-05	0.0015964
		GOCC name	small ribosomal subunit	17	0.753261	2.25739e-08	1.28483e-06
		CORUM	TRBP containing complex (DICER, RPL7A, EIF6, MOV10 and subunits of the 60S ribosomal particle)	17	0.749808	2.59956e-08	4.50373e-06
		CORUM	40S ribosomal subunit, cytoplasmic	16	0.748846	6.53369e-08	9.05569e-06
		GOCC name	cytosolic small ribosomal subunit	16	0.748846	6.53369e-08	3.4327e-06
		CORUM	Ribosome, cytoplasmic	50	0.741398	6.2196e-20	4.31018e-17
		GOBP name	cellular response to reactive oxygen species	7	0.734562	0.000289675	0.0136025
		GOMF name	structural constituent of ribosome	52	0.728792	5.56655e-20	5.76694e-17
		Keywords	Ribosomal protein	52	0.728792	5.56655e-20	2.14312e-17
		GOCC name	large ribosomal subunit	36	0.723702	1.9025e-14	1.62426e-12
		GOBP name	translational elongation	54	0.72325	2.37681e-20	1.0603e-16
		CORUM	60S ribosomal subunit, cytoplasmic	35	0.715426	7.89009e-14	2.73392e-11
		GOCC name	cytosolic large ribosomal subunit	35	0.715426	7.89009e-14	5.9877e-12
		GOBP name	translational termination	53	0.713203	1.57907e-19	3.52212e-16
		GOBP name	SRP-dependent cotranslational protein targeting to membrane	53	0.70315	4.92878e-19	5.49682e-16
		GOBP name	cotranslational protein targeting to membrane	53	0.70315	4.92878e-19	4.39746e-16
		GOBP name	protein targeting to ER	55	0.684148	1.07904e-18	5.34845e-16
		GOBP name	establishment of protein localization in endoplasmic reticulum	55	0.684148	1.07904e-18	6.017e-16
		GOBP name	cellular protein complex disassembly	58	0.670256	7.69815e-19	5.72357e-16
		GOBP name	protein complex disassembly	58	0.670256	7.69815e-19	4.90592e-16
		GOBP name	protein targeting to membrane	59	0.650052	4.34339e-18	1.61465e-15
		GOBP name	viral transcription	61	0.647709	1.7631e-18	7.86517e-16
		GOBP name	establishment of protein localization to organelle	64	0.645529	4.03181e-19	5.9953e-16
		Keywords	Lipidbiosynthesis	9	0.635536	0.000372842	0.0159494
		GOBP name	fatty acid metabolic process	11	0.635284	9.85852e-05	0.00536328
		GOBP name	response to reactive oxygen species	12	0.619279	7.58883e-05	0.00434022
		GOBP name	viral infectious cycle	66	0.618411	3.69501e-18	1.49849e-15
		GOBP name	carboxylic acid biosynthetic process	18	0.5989	3.86993e-06	0.000292606
		GOBP name	organic acid biosynthetic process	18	0.5989	3.86993e-06	0.00028773
		GOBP name	nuclear-transcribed mRNA catabolic process, nonsense-mediated decay	60	0.577651	7.16259e-15	1.59761e-12
		GOBP name	cellular macromolecular complex disassembly	65	0.571277	1.43301e-15	3.55148e-13
		GOBP name	macromolecular complex disassembly	65	0.571277	1.43301e-15	3.76039e-13
		GOBP name	platelet activation	11	0.568918	0.000428453	0.0195033
		GOBP name	protein targeting	82	0.557467	5.16831e-18	1.77353e-15
		GOBP name	purine ribonucleotide biosynthetic process	13	0.552448	0.000219529	0.0107618
		GOBP name	viral reproductive process	78	0.54679	1.03846e-16	2.89536e-14
		GOCC name	ribosome	22	0.543219	3.82382e-06	0.000174111
		GOBP name	purine ribonucleotide metabolic process	15	0.541649	0.000108506	0.00576243
		GOBP name	small molecule catabolic process	19	0.536922	1.91861e-05	0.00125866
		Keywords	Transitpeptide	27	0.536589	5.21336e-07	5.01786e-05
		GOBP name	purine nucleotide biosynthetic process	14	0.533122	0.000216916	0.0107518
		GOBP name	small molecule biosynthetic process	33	0.52018	9.12041e-08	8.65663e-06
		GOBP name	sulfur compound metabolic process	16	0.520155	0.000123153	0.00646335
		GOCC name	mitochondrial inner membrane	21	0.518143	1.50706e-05	0.000428885
		GOBP name	purine-containing compound metabolic process	21	0.513776	1.7576e-05	0.00118798
		GOBP name	purine nucleotide metabolic process	17	0.511317	0.000102539	0.00551117
		Keywords	Ribonucleoprotein	73	0.509561	5.42725e-14	6.96497e-12
		GOBP name	ribonucleotide biosynthetic process	14	0.504256	0.000437222	0.0197015
		GOBP name	cellular process involved in reproduction	86	0.502118	1.55076e-15	3.64102e-13
		GOBP name	translational initiation	66	0.50087	1.55752e-12	2.57338e-10
		Keywords	Disulfidebond	24	0.500548	8.46523e-06	0.000465588
		GOBP name	glucose metabolic process	20	0.500382	4.17007e-05	0.00254831
		GOMF name	structural molecule activity	92	0.499035	3.27778e-16	1.69789e-13
		GOBP name	mRNA catabolic process	70	0.498484	5.01913e-13	8.95614e-11
		GOBP name	nuclear-transcribed mRNA catabolic process	68	0.496006	1.27512e-12	2.18781e-10
		GOBP name	hexose metabolic process	21	0.490227	3.94698e-05	0.00244548
		GOBP name	ribonucleotide metabolic process	17	0.487468	0.000200436	0.0101607
		GOBP name	nucleotide biosynthetic process	18	0.485854	0.000142761	0.00740531
		GOBP name	muscle system process	17	0.48165	0.00023503	0.0112739
		GOBP name	generation of precursor metabolites and energy	25	0.480833	1.24659e-05	0.000855543
		GOBP name	RNA catabolic process	72	0.475755	2.723e-12	4.33832e-10
		GOBP name	regulation of transmembrane transport	18	0.47062	0.000220429	0.0106884
		GOBP name	nucleobase-containing small molecule metabolic process	35	0.470288	6.12522e-07	4.87939e-05
		GOBP name	nucleoside phosphate metabolic process	30	0.464462	4.32794e-06	0.000311402
		GOBP name	nucleotide metabolic process	30	0.464462	4.32794e-06	0.000306459
		GOBP name	cofactor metabolic process	25	0.460482	2.70692e-05	0.00170079
		GOBP name	translation	78	0.452449	5.24047e-12	7.79258e-10
		CORUM	Nop56p-associated pre-rRNA complex	63	0.450874	4.05654e-10	9.3706e-08
		GOBP name	oxidation-reduction process	32	0.450518	4.26698e-06	0.000312049
		GOBP name	cellular component disassembly	90	0.450216	2.65536e-13	4.93566e-11
		GOBP name	cellular component disassembly at cellular level	90	0.450216	2.65536e-13	5.15025e-11
		GOBP name	monocarboxylic acid metabolic process	24	0.449754	5.54543e-05	0.00334299
		GOBP name	monosaccharide metabolic process	24	0.446148	6.29327e-05	0.00374324
		GOBP name	nucleobase-containing compound biosynthetic process	19	0.444731	0.000324629	0.0150851
		GOBP name	intracellular protein transport	104	0.444616	1.50294e-14	3.19268e-12
		GOBP name	protein complex subunit organization	130	0.43728	9.89893e-17	2.94394e-14
		GOBP name	heterocycle metabolic process	45	0.428127	3.17733e-07	2.83481e-05
		GOBP name	coenzyme metabolic process	20	0.42699	0.000393473	0.0180957
		GOBP name	catabolic process	149	0.420034	3.23322e-17	1.03024e-14
		GOCC name	extracellular membrane-bounded organelle	276	0.418755	1.45545e-25	9.94073e-23
		GOCC name	extracellular organelle	276	0.418755	1.45545e-25	4.97036e-23
		GOCC name	extracellular vesicular exosome	276	0.418755	1.45545e-25	3.31358e-23
		GOBP name	protein folding	32	0.418612	1.76642e-05	0.00117612
		GOCC name	mitochondrial membrane	30	0.417751	3.15481e-05	0.000861893
		GOBP name	cellular nitrogen compound biosynthetic process	27	0.416484	7.52187e-05	0.0043578
		GOBP name	alcohol metabolic process	31	0.415794	2.60748e-05	0.00166171
		GOCC name	organelle lumen	34	0.415738	1.17141e-05	0.000347859
		GOCC name	membrane-enclosed lumen	39	0.414939	3.26416e-06	0.000159245
		GOCC name	intracellular organelle lumen	31	0.400449	4.88044e-05	0.00128205
		GOCC name	mitochondrial matrix	26	0.398548	0.000184534	0.0043461
		GOBP name	cellular catabolic process	136	0.396453	1.51256e-14	3.06705e-12
		GOCC name	vesicle	296	0.393162	1.35042e-23	2.30584e-21
		GOCC name	membrane-bounded vesicle	295	0.392544	1.72961e-23	2.36265e-21
		GOCC name	extracellular region part	290	0.382386	3.39516e-22	3.86483e-20
		GOBP name	cellular carbohydrate metabolic process	32	0.377037	9.75387e-05	0.00537186
		Keywords	Mitochondrion	58	0.368385	6.84893e-07	5.27368e-05
		GOBP name	reproductive process	127	0.368368	3.45047e-12	5.30777e-10
		GOBP name	cellular ketone metabolic process	60	0.365355	5.69484e-07	4.70457e-05
		GOBP name	carboxylic acid metabolic process	60	0.365355	5.69484e-07	4.79333e-05
		GOBP name	oxoacid metabolic process	60	0.365355	5.69484e-07	4.61903e-05
		GOCC name	organelle inner membrane	28	0.354943	0.000504973	0.0114966
		GOBP name	macromolecule catabolic process	112	0.350216	3.18706e-10	4.30832e-08
		GOBP name	cellular macromolecule catabolic process	108	0.350132	5.90732e-10	7.32015e-08
		GOCC name	mitochondrial part	53	0.349761	5.52446e-06	0.000235825
		GOBP name	protein oligomerization	34	0.347567	0.000203192	0.0101847
		GOBP name	organic acid metabolic process	61	0.343345	2.03134e-06	0.000158979
		GOCC name	mitochondrion	100	0.330167	1.46189e-08	9.07699e-07
		GOBP name	viral reproduction	139	0.322659	2.19858e-10	3.16382e-08
		GOBP name	lipid metabolic process	42	0.316893	0.00018041	0.0092507
		GOBP name	establishment of protein localization	144	0.310092	5.86237e-10	7.47201e-08
		GOBP name	protein transport	139	0.309109	1.1349e-09	1.29815e-07
		Keywords	Directproteinsequencing	374	0.29473	2.04344e-15	3.93362e-13
		GOBP name	small molecule metabolic process	153	0.292784	1.96067e-09	2.18664e-07
		GOBP name	carbohydrate metabolic process	47	0.289983	0.000287158	0.0136278
		GOCC name	cytosol	373	0.28933	6.54781e-15	6.38879e-13
		GOBP name	intracellular transport	171	0.287412	7.73265e-10	9.32307e-08
		GOCC name	cell-substrate adherens junction	81	0.285205	6.49444e-06	0.000233458
		GOCC name	focal adhesion	81	0.285205	6.49444e-06	0.000246428
		GOBP name	mRNA metabolic process	140	0.28187	2.29334e-08	2.32514e-06
		GOCC name	cell-substrate junction	82	0.276494	1.0658e-05	0.00034664
		GOBP name	establishment of localization in cell	188	0.274515	1.10975e-09	1.30278e-07
		GOCC name	anchoring junction	93	0.268894	6.1015e-06	0.000245137
		GOCC name	adherens junction	89	0.265198	1.16842e-05	0.00036274
		GOCC name	cytoplasmic part	569	0.256949	4.3473e-12	2.9692e-10
		GOBP name	protein metabolic process	260	0.254999	2.62352e-10	3.65736e-08
		GOBP name	cellular protein metabolic process	249	0.254874	4.53736e-10	5.95328e-08
		GOBP name	macromolecular complex subunit organization	185	0.253033	2.13111e-08	2.2109e-06
		GOBP name	transport	255	0.230734	1.15733e-08	1.25923e-06
		GOBP name	gene expression	184	0.229914	3.36878e-07	2.94669e-05
		GOBP name	establishment of localization	263	0.22825	1.20594e-08	1.28088e-06
		GOBP name	cellular macromolecular complex subunit organization	145	0.227403	3.83369e-06	0.000294863
		GOBP name	cellular process	803	0.224791	9.29327e-06	0.00064777
		GOCC name	ribonucleoprotein complex	148	0.215137	9.84476e-06	0.000336199
		GOBP name	cellular metabolic process	578	0.205839	2.60502e-08	2.58244e-06
		GOBP name	biosynthetic process	335	0.202286	6.6632e-08	6.46186e-06
		GOBP name	cellular biosynthetic process	331	0.198508	1.22243e-07	1.1361e-05
		GOBP name	metabolic process	609	0.18922	4.55152e-07	3.90468e-05
		GOBP name	primary metabolic process	568	0.187393	3.16248e-07	2.87915e-05
		Keywords	3D-structure	545	0.17603	1.1565e-06	7.42086e-05
		GOBP name	RNA biosynthetic process	227	0.17448	2.38178e-05	0.00153987
		GOCC name	membrane-bounded organelle	672	0.146906	0.000159501	0.00389068
		GOBP name	nitrogen compound metabolic process	434	0.140535	6.88306e-05	0.00404017
		GOBP name	cellular nitrogen compound metabolic process	431	0.13956	7.7161e-05	0.00435716
		GOCC name	membrane	441	0.133471	0.00014486	0.00366442
		GOCC name	organelle part	685	0.1298	0.000870757	0.0191847
		GOBP name	cellular component organization	428	0.122661	0.000443612	0.0197895
